# Supplementary material for: Gene Expression and Silencing Studies in Phytophthora infestans Reveal Infection-Specific Nutrient Transporters and a Role for the Nitrate Reductase Pathway in Plant Pathogenesis
Source: PLoS Pathog. 2016 Dec 9;12(12):e1006097. doi: 10.1371/journal.ppat.1006097 (PMC5176271; doi:10.1371/journal.ppat.1006097)
Supplement: S1 Table — (XLSX) [file ppat.1006097.s001.xlsx]

## Sheet: Experiment 1 CPM
Gene	Family	L3-A	L3-B	L6-A	L6-B	T3-A	T3-B	T3-C	T6-A	T6-B	T6-C	T6-D
PITG_00021	Multidrug/Oligosaccharidyl-lipid/Polysaccharide (MOP) Flippase Superfamily	36.7002	29.8822	20.0456	21.2377	20.9673	18.1858	17.0663	123.181	102.251	99.6149	126.069
PITG_00022	Multidrug/Oligosaccharidyl-lipid/Polysaccharide (MOP) Flippase Superfamily	10.7078	8.34548	20.0456	12.754	1.08452	0.460401	0.669266	23.9033	22.8358	18.5808	25.2643
PITG_00023	Mitochondrial Carrier (MC) Family	64.3333	71.2058	45.2478	43.4244	72.6625	79.6493	79.308	43.8719	58.4255	42.5486	49.1812
PITG_00095	Major Facilitator Superfamily (MFS)	2.07248	3.23051	0.387354	0.265709	11.2067	6.44561	6.69266	2.06572	8.09858	0.913061	2.61065
PITG_00103	Major Facilitator Superfamily (MFS), with MFS_Sugar-domain	1.46801	1.88446	0.0726289	0.094896	1.44602	2.5322	3.34633	0.983675	3.74628	0.319571	0.842144
PITG_00209	Major Facilitator Superfamily (MFS)	118.995	113.068	121.823	151.15	103.029	78.9587	89.0124	173.84	152.413	163.392	158.239
PITG_00225	Major Facilitator Superfamily (MFS)	103.797	113.606	74.9773	76.3344	87.4842	64.4561	73.6193	106.507	94.5385	91.8996	93.5622
PITG_00228	Amino Acid-Polyamine-Organocation (APC) Superfamily	23.3154	21.2675	42.4395	37.7307	31.0894	22.5596	22.0858	34.8221	17.8499	45.2422	24.0853
PITG_00233	Major Facilitator Superfamily (MFS)	36.0094	34.3242	39.5586	41.6214	32.5355	29.9261	34.8018	38.8552	46.195	43.0508	36.6333
PITG_00265	Mitochondrial Carrier (MC) Family	48.3579	55.5917	23.0234	22.4904	61.4559	60.0823	57.8915	14.4354	19.971	16.6177	12.8848
PITG_00281	Major Facilitator Superfamily (MFS)	48.1852	58.2838	31.8841	30.101	28.1974	30.1563	26.7706	42.1259	48.5364	38.6681	39.0755
PITG_00310	Amino Acid/Auxin Permease (AAAP) Family	19.0841	27.0555	33.5062	32.3595	22.7748	17.7254	16.0624	18.1488	18.9242	18.0786	15.7481
PITG_00329	Major Facilitator Superfamily (MFS)	414.496	369.489	46.8215	43.2346	0.72301	0	0.334633	21.4195	123.737	8.76538	35.4543
PITG_00398	Major Facilitator Superfamily (MFS)	20.034	19.1138	26.6548	21.01	24.5823	27.3939	23.0897	25.4526	24.461	26.1592	22.3168
PITG_00413	Proton-dependent Oligopeptide Transporter (POT/PTR) Family	151.723	167.313	74.3478	82.8822	128.334	106.813	122.81	94.0147	114.702	109.019	97.1835
PITG_00461	Mitochondrial Carrier (MC) Family	229.7	271.363	139.617	134.714	198.466	191.066	201.449	264.313	232.517	214.569	288.687
PITG_00562	Mitochondrial Tricarboxylate Carrier (MTC) Family	52.5892	58.9568	45.6594	34.2575	101.221	107.964	95.3704	23.9279	23.4969	30.4506	29.3908
PITG_00689	Mitochondrial Carrier (MC) Family	31.4326	26.5171	117.005	93.2638	31.0894	30.3865	19.0741	33.5679	45.947	39.6268	40.7598
PITG_00694	Sulfate Permease (SulP) Family	74.8684	63.8026	18.4235	24.5022	49.8877	51.5649	51.1989	30.6907	41.8151	26.5244	31.7488
PITG_00713	Major Facilitator Superfamily (MFS)	16.0617	12.922	17.4067	19.3208	14.0987	11.51	10.039	11.7549	17.9877	12.4176	13.2217
PITG_00731	Folate-Biopterin Transporter (FBT) Family	27.8058	28.4016	10.5312	9.28083	47.3572	41.8965	43.5023	15.3207	16.7481	17.3482	14.3165
PITG_00772	Major Facilitator Superfamily (MFS)	4.05861	2.9613	23.7981	28.298	0	0.690601	0	0.614797	0.606016	0.365224	1.60007
PITG_00773	Major Facilitator Superfamily (MFS)	0.604474	0.134605	1.81572	2.84688	0	0	0	0.0245919	0.0275462	0.0913061	0.168429
PITG_00776	Major Facilitator Superfamily (MFS), with MFS_Sugar-domain	0.172707	0	0.532612	0.284688	0	0	0	0.368878	0.3581	0.59349	0.421072
PITG_00831	Phosphate:Na+ Symporter (PNaS) Family	0	0	0.484193	0.379584	0	0	0	0.0983675	0.550924	0.182612	2.02115
PITG_00906	Glycoside-Pentoside-Hexuronide (GPH):Cation Symporter Family	0	0	0	0	0	0	0	0	0	0	0
PITG_00907	Glycoside-Pentoside-Hexuronide (GPH):Cation Symporter Family	1.2953	1.07684	0.145258	0.398563	0	0.920802	0	0.541021	0.468285	0.273918	0.168429
PITG_00908	Glycoside-Pentoside-Hexuronide (GPH):Cation Symporter Family	0	0	0	0	0	0	0	0	0	0	0
PITG_00919	Glycoside-Pentoside-Hexuronide (GPH):Cation Symporter Family	29.2738	33.7857	13.0974	12.0328	21.3288	18.8764	17.0663	26.8543	16.693	21.5939	20.5483
PITG_00935	Glycoside-Pentoside-Hexuronide (GPH):Cation Symporter Family	2.84966	4.84576	19.1014	18.6376	2.16903	3.45301	1.67317	5.4348	4.18702	5.43271	5.38972
PITG_00991	Amino Acid-Polyamine-Organocation (APC) Superfamily	11.3986	8.21088	24.7665	27.0833	3.25355	3.22281	3.0117	7.50052	5.28887	10.7285	6.65294
PITG_00993	Amino Acid-Polyamine-Organocation (APC) Superfamily	0	0.134605	0	0.094896	0	0	0.669266	0.0737756	0.0550924	0.045653	0
PITG_01034	Mitochondrial Carrier (MC) Family	44.9901	44.4195	28.64	31.4106	27.4744	41.2059	31.7901	15.788	25.2323	20.0417	14.148
PITG_01050	Amino Acid-Polyamine-Organocation (APC) Superfamily	346.45	323.455	56.9895	71.229	1.80753	0.460401	1.0039	196.071	107.21	208.497	98.0256
PITG_01051	Amino Acid-Polyamine-Organocation (APC) Superfamily	9.23981	11.8452	6.65765	6.05437	8.67612	11.7402	11.7122	8.09072	8.45668	6.20881	6.82137
PITG_01053	Amino Acid-Polyamine-Organocation (APC) Superfamily	25.647	29.7476	19.174	16.6068	18.4368	18.1858	16.397	41.3635	42.063	64.2795	26.6118
PITG_01081	Drug/Metabolite Transporter (DMT) Superfamily	5.0085	6.19181	14.6468	14.0446	1.80753	2.0718	1.0039	6.76276	7.46502	6.43708	6.82137
PITG_01114	Mitochondrial Carrier (MC) Family	22.1065	20.7291	27.2359	23.9707	15.1832	7.59661	11.7122	46.5032	42.2834	46.3835	42.6125
PITG_01125	Drug/Metabolite Transporter (DMT) Superfamily	23.0564	26.9209	35.7334	39.1921	19.8828	16.114	19.4087	27.297	24.7089	24.6526	25.0959
PITG_01163	Amino Acid-Polyamine-Organocation (APC) Superfamily	0.0863534	0.403814	0.290516	0.47448	0	0	0	0.295102	0.247916	0.0913061	0
PITG_01210	Folate-Biopterin Transporter (FBT) Family	72.3641	74.5709	9.05441	9.26185	171.715	172.881	113.775	8.70552	8.56686	9.99802	10.7794
PITG_01211	Folate-Biopterin Transporter (FBT) Family	23.4881	23.9596	19.6824	15.6768	40.8501	53.6367	43.1677	17.9275	21.0453	22.507	18.0219
PITG_01212	Folate-Biopterin Transporter (FBT) Family	13.4711	16.4218	13.2669	10.1349	38.3195	49.0327	31.7901	10.1564	11.4317	10.6372	8.7583
PITG_01214	Folate-Biopterin Transporter (FBT) Family	17.098	14.4027	25.1538	21.1049	22.4133	36.8321	31.4555	19.3046	27.3809	17.6221	22.7379
PITG_01222	Drug/Metabolite Transporter (DMT) Superfamily	31.1736	32.1705	43.3111	50.7314	33.9815	32.6885	33.1287	141.649	348.322	110.846	297.361
PITG_01263	Folate-Biopterin Transporter (FBT) Family	13.1257	9.42232	32.6588	29.3229	4.33806	2.76241	5.35413	20.9031	15.5636	15.4307	19.622
PITG_01368	Folate-Biopterin Transporter (FBT) Family	13.2984	12.5182	9.87754	15.8856	25.6669	26.2428	23.759	27.4199	29.3918	26.4331	29.3908
PITG_01412	Mitochondrial Tricarboxylate Carrier (MTC) Family	55.5252	54.6494	21.2561	20.2129	21.3288	18.1858	23.0897	19.9932	15.5085	17.0742	15.4112
PITG_01419	Major Facilitator Superfamily (MFS)	11.5714	9.0185	16.6078	14.8417	4.69957	6.44561	7.0273	18.4685	16.1696	20.4526	13.727
PITG_01608	Major Facilitator Superfamily (MFS)	118.995	156.41	28.18	27.7476	189.067	224.445	173.005	65.98	67.681	51.2684	66.9505
PITG_01626	Drug/Metabolite Transporter (DMT) Superfamily	43.263	43.0735	36.0966	44.5822	69.7705	82.8722	60.234	50.3887	110.46	81.2168	63.8345
PITG_01721	Drug/Metabolite Transporter (DMT) Superfamily	78.5816	86.9545	81.6834	82.123	64.3479	59.1615	58.2262	68.3408	71.1793	73.0905	75.0351
PITG_01731	Folate-Biopterin Transporter (FBT) Family	1.03624	1.34605	1.93677	1.65119	2.16903	1.151	0.334633	8.01695	7.13446	8.08059	9.17937
PITG_01919	Mitochondrial Carrier (MC) Family	41.2769	47.3808	82.5791	76.7519	31.0894	31.9979	37.8135	55.7744	52.4479	50.6749	53.8972
PITG_01993	Major Facilitator Superfamily (MFS), with MFS_Sugar-domain	3.54049	4.30735	7.35973	5.97845	3.61505	2.99261	1.67317	5.1397	3.80137	3.88051	4.12651
PITG_02036	Equilibrative Nucleoside Transporter (ENT) Family	52.1574	47.3808	32.1504	31.942	38.681	21.4086	34.1326	57.2745	49.2526	50.3553	53.1393
PITG_02102	Multidrug/Oligosaccharidyl-lipid/Polysaccharide (MOP) Flippase Superfamily	1.12259	0.538418	5.42296	5.42805	0	0	0	2.38541	1.57013	1.73482	2.10536
PITG_02174	Ammonia Channel Transporter (Amt) Family	108.805	114.952	24.4517	23.5912	4.69957	3.45301	7.36193	11.3123	6.58354	11.322	9.01094
PITG_02175	Ammonia Channel Transporter (Amt) Family	12.6939	8.48009	3.02621	5.02949	28.1974	35.6811	39.8213	2.06572	2.5618	1.64351	2.02115
PITG_02200	Major Facilitator Superfamily (MFS), with MFS_Sugar-domain	0.0863534	0.134605	2.5178	2.18261	0.361505	0	0	2.97562	9.31061	12.372	5.2213
PITG_02232	Major Facilitator Superfamily (MFS)	24.6107	23.0174	28.3737	26.5899	23.1363	11.9704	18.0702	23.0918	23.3041	19.2656	19.3693
PITG_02289	Major Facilitator Superfamily (MFS)	74.4366	96.5115	29.5842	30.8792	142.072	149.4	129.168	24.5919	24.1029	28.2136	38.8229
PITG_02408	Amino Acid/Auxin Permease (AAAP) Family	3.54049	3.90353	8.30391	5.78866	5.06107	5.75501	7.0273	5.26266	5.12359	3.10441	5.97922
PITG_02409	Folate-Biopterin Transporter (FBT) Family	43.004	42.2658	1.16206	0.892023	12.6527	2.99261	15.3931	0.516429	30.0253	0.776102	5.13708
PITG_02556	Major Facilitator Superfamily (MFS), with MFS_Sugar-domain	23.9199	21.8059	19.9972	18.1062	26.7514	26.7032	32.1248	23.7803	24.7365	23.8309	26.5275
PITG_02651	Solute:Sodium Symporter (SSS) Family	38.9454	30.8244	13.4606	10.8751	28.5589	30.3865	35.4711	32.2891	26.0587	47.6161	28.1276
PITG_02811	Sulfate Permease (SulP) Family	36.8729	34.4588	17.7457	17.7835	29.6434	38.6737	28.1092	25.1329	27.0779	23.8309	23.6643
PITG_02824	Sulfate Permease (SulP) Family	38.9454	46.7078	31.9083	33.0618	56.3948	62.6145	58.2262	44.8064	56.5799	48.8488	48.9286
PITG_02832	Sulfate Permease (SulP) Family	22.1065	21.4021	7.14185	6.81354	19.8828	24.4012	26.436	9.81216	9.4208	8.99365	7.66351
PITG_02993	Multidrug/Oligosaccharidyl-lipid/Polysaccharide (MOP) Flippase Superfamily	0	0	0	0	0	0	0	0	0	0.228265	0
PITG_03029	Folate-Biopterin Transporter (FBT) Family	5.52662	6.46102	18.3509	14.3103	5.42258	3.68321	3.68096	8.80389	7.40992	8.67408	7.74773
PITG_03038	Major Facilitator Superfamily (MFS)	9.67158	6.46102	17.7457	14.2534	12.2912	11.51	12.7161	64.2094	36.6915	80.4407	46.9917
PITG_03041	Major Facilitator Superfamily (MFS)	105.265	105.395	12.468	10.4006	147.856	166.205	221.527	17.6078	10.8807	62.4534	11.5374
PITG_03042	Major Facilitator Superfamily (MFS)	181.169	179.159	17.552	15.6009	288.481	297.879	382.82	33.0515	16.3349	138.557	18.1061
PITG_03051	Drug/Metabolite Transporter (DMT) Superfamily	6.04474	3.0959	38.1786	33.8969	0.361505	0.2302	0.334633	7.74644	9.0076	4.83922	6.06344
PITG_03052	Drug/Metabolite Transporter (DMT) Superfamily	0.863534	0	31.1578	16.7207	0.72301	0	0	1.59847	1.40486	0.913061	1.01057
PITG_03053	Drug/Metabolite Transporter (DMT) Superfamily	3.28143	3.0959	4.67246	4.78276	1.80753	2.0718	3.68096	7.50052	6.25298	10.0893	9.51623
PITG_03104	Choline Transporter-like (CTL) Family	48.5306	56.1301	118.676	125.908	56.3948	65.8373	47.8525	51.1511	80.242	63.8686	54.6552
PITG_03167	Major Facilitator Superfamily (MFS)	23.6608	24.498	18.1814	19.2639	20.6058	22.0992	25.7667	25.7477	22.3675	20.6352	26.1065
PITG_03417	Mitochondrial Carrier (MC) Family	14.162	12.6528	10.1196	9.26185	25.3054	20.2576	21.0819	13.378	12.4233	14.3807	14.8217
PITG_03447	Folate-Biopterin Transporter (FBT) Family	16.8389	16.8256	25.1296	18.9223	16.6292	27.1637	18.7395	15.4683	12.4509	10.5915	13.727
PITG_03448	Folate-Biopterin Transporter (FBT) Family	21.6747	21.2675	13.7995	7.81943	44.1036	33.1489	29.4477	26.3379	23.0011	24.4244	27.9592
PITG_03540	Major Facilitator Superfamily (MFS)	182.896	201.638	14.6468	13.0577	168.823	171.96	146.235	17.8537	21.1004	11.8241	14.906
PITG_03542	Major Facilitator Superfamily (MFS)	134.366	158.564	2.17887	3.07463	95.0758	85.6346	81.6505	5.72991	3.278	3.33267	5.13708
PITG_03665	Amino Acid-Polyamine-Organocation (APC) Superfamily	14.7664	11.7106	34.2082	35.5481	7.2301	8.28722	9.70436	21.2966	18.3182	20.8178	18.864
PITG_03725	Amino Acid-Polyamine-Organocation (APC) Superfamily	1.64071	0.807627	2.08203	2.41036	0	0.2302	0	0.688572	0.798839	0.913061	0.842144
PITG_03817	Major Facilitator Superfamily (MFS)	24.9561	29.8822	19.1983	17.6696	26.3899	24.8616	28.1092	22.1327	23.552	22.0504	24.6748
PITG_03886	Equilibrative Nucleoside Transporter (ENT) Family	8.8944	10.903	30.9641	28.3929	8.31462	12.8912	11.3775	8.68093	5.28887	8.03494	7.83194
PITG_04173	Sweet (MtN3) Family	12.0895	13.9989	3.60724	3.07463	4.69957	2.5322	3.34633	4.89378	8.86987	3.46963	3.20015
PITG_04214	Major Facilitator Superfamily (MFS)	1.2953	1.21144	0.193677	0.094896	1.08452	2.76241	2.0078	0	0.0275462	0.045653	0.0842144
PITG_04244	Amino Acid/Auxin Permease (AAAP) Family	0	0	0	0	0	0	0	0	0	0	0
PITG_04303	Glycoside-Pentoside-Hexuronide (GPH):Cation Symporter Family	0	0	0.290516	0.265709	0	0	0	0	0.0550924	0	0
PITG_04317	Major Facilitator Superfamily (MFS)	0	0	0	0	0	0	0	0	0	0	0
PITG_04320	Major Facilitator Superfamily (MFS)	316.831	244.711	37.7186	62.8591	0.361505	0	0.669266	20.1161	53.0264	9.0393	47.7496
PITG_04398	Amino Acid/Auxin Permease (AAAP) Family	31.519	49.1307	25.0328	22.0918	49.8877	31.0771	43.1677	62.7093	675.24	34.605	167.587
PITG_04399	Amino Acid/Auxin Permease (AAAP) Family	0.0863534	0.134605	1.81572	1.11977	0	0.2302	0	0.467245	1.7905	0.365224	0.168429
PITG_04400	Amino Acid/Auxin Permease (AAAP) Family	0.172707	0.134605	1.16206	0.664272	0	0	0	0.221327	1.26712	0.319571	0.252643
PITG_04468	Mitochondrial Carrier (MC) Family	26.1651	32.8435	9.68386	7.06026	32.897	27.6241	21.4165	8.31205	12.0652	11.322	9.68466
PITG_04482	Drug/Metabolite Transporter (DMT) Superfamily	21.4156	32.7089	44.57	44.5632	24.9439	26.0126	22.0858	23.4115	30.8517	23.8309	21.3905
PITG_04588	Amino Acid/Auxin Permease (AAAP) Family	9.49887	12.6528	14.1384	15.7527	21.6903	14.963	18.7395	43.0604	86.8531	37.2529	61.3923
PITG_04597	Drug/Metabolite Transporter (DMT) Superfamily	0.949887	1.48065	3.21988	2.94178	0.72301	2.99261	3.68096	1.13123	2.36897	0.867408	1.7685
PITG_04626	Amino Acid/Auxin Permease (AAAP) Family	45.0765	42.1312	45.9015	48.8904	47.7187	43.7381	44.5062	48.9624	44.9003	47.9357	45.56
PITG_04844	Folate-Biopterin Transporter (FBT) Family	6.4765	7.26865	19.1983	12.3365	5.78408	5.75501	9.70436	10.0089	11.1838	8.76538	8.42144
PITG_04868	Mitochondrial Carrier (MC) Family	5090.1	6238.25	1403.63	1491.37	7175.88	7211.95	6558.14	1784.26	2432.69	1754.08	2039.76
PITG_04869	Folate-Biopterin Transporter (FBT) Family	19.8613	14.8065	11.8143	13.3803	10.8452	11.51	8.36583	22.1819	25.7832	21.183	22.9905
PITG_04880	Equilibrative Nucleoside Transporter (ENT) Family	15.7163	16.691	10.2165	11.5773	14.4602	18.8764	16.7317	16.5257	15.3708	16.2981	16.0007
PITG_04939	Dicarboxylate/Amino Acid:Cation (Na+ or H+) Symporter (DAACS) Family	14.8528	17.0948	24.5486	25.1285	11.9297	11.9704	10.3736	6.71358	5.50924	6.48273	7.24244
PITG_04976	Dicarboxylate/Amino Acid:Cation (Na+ or H+) Symporter (DAACS) Family	3.97226	2.28828	70.1596	69.2741	2.16903	2.99261	1.33853	12.2959	9.22797	8.948	13.8954
PITG_04981	Sweet (MtN3) Family	0	0	0	0	0	0	0	0	0	0	0
PITG_04982	Sweet (MtN3) Family	0	0	0	0	0	0	0	0	0	0	0
PITG_04998	Sweet (MtN3) Family	6.21744	3.76893	7.11764	6.56681	3.61505	1.6114	1.0039	6.51684	5.92243	5.75228	6.23187
PITG_04999	Sweet (MtN3) Family	20.9839	7.40325	1183.39	843.664	1.08452	0.690601	1.0039	48.0771	21.789	13.8785	24.2538
PITG_05000	Sweet (MtN3) Family	2.67696	3.0959	10.047	7.97127	1.44602	2.302	4.68486	2.90184	3.00253	3.0131	2.18958
PITG_05001	Sweet (MtN3) Family	2.07248	2.42288	3.46198	2.96076	3.61505	2.99261	3.34633	3.9347	3.278	5.43271	4.04229
PITG_05002	Sweet (MtN3) Family	8.20357	3.90353	13.2669	10.6473	9.39913	11.0496	7.36193	11.386	10.6328	10.5459	8.25301
PITG_05079	Major Facilitator Superfamily (MFS), with MFS_Sugar-domain	289.284	311.34	69.288	59.348	495.262	600.363	501.28	190.956	194.366	205.621	233.863
PITG_05151	Amino Acid/Auxin Permease (AAAP) Family	9.06711	10.4992	32.4409	47.5999	15.1832	10.1288	11.0429	27.3462	64.4856	26.844	37.8965
PITG_05221	Mitochondrial Carrier (MC) Family	26.0787	40.6506	10.9186	8.19902	29.6434	34.5301	41.8291	8.1645	9.31061	8.90234	8.7583
PITG_05222	Mitochondrial Carrier (MC) Family	15.7163	15.0757	17.8909	20.6114	6.14559	5.75501	11.3775	21.1244	31.0721	20.9091	25.517
PITG_05310	Dicarboxylate/Amino Acid:Cation (Na+ or H+) Symporter (DAACS) Family	22.6246	20.7291	16.9952	16.455	22.7748	19.567	24.0936	43.7981	40.2174	39.4899	42.4441
PITG_05426	Major Facilitator Superfamily (MFS)	45.5946	38.7661	136.421	123.327	58.9253	80.3399	45.5101	218.302	235.713	109.613	148.891
PITG_05505	Amino Acid-Polyamine-Organocation (APC) Superfamily	440.661	450.252	253.935	258.174	375.604	374.536	332.96	358.894	378.126	356.002	324.562
PITG_05511	Mitochondrial Carrier (MC) Family	19.0841	24.7672	10.507	6.41497	26.7514	36.6019	34.1326	5.58235	7.13446	5.11314	5.64237
PITG_05557	Drug/Metabolite Transporter (DMT) Superfamily	28.2376	37.2855	29.6568	33.5173	29.6434	34.2999	31.7901	29.1168	32.5045	33.6006	28.8013
PITG_05620	Folate-Biopterin Transporter (FBT) Family	0.604474	0.134605	13.7511	14.8038	0	0	0	1.15582	3.96665	0.547837	0.75793
PITG_05637	Mitochondrial Carrier (MC) Family	46.1127	63.2641	18.6656	19.5106	56.7563	69.7507	59.5647	30.9612	36.4712	31.7289	33.8542
PITG_05902	Major Facilitator Superfamily (MFS)	330.906	182.928	18.3267	16.2842	46.9957	23.02	9.03509	281.036	319.37	250.772	227.884
PITG_05934	Mitochondrial and Plastid Porin (MPP) Family	41.2769	39.3045	24.6454	25.3183	54.5873	40.7455	46.8486	28.7725	27.1605	23.8765	25.7696
PITG_06157	Major Facilitator Superfamily (MFS)	0.0863534	0.134605	0.0242096	0	0.72301	0.690601	0.669266	0.147551	0.523378	0	0.0842144
PITG_06239	Folate-Biopterin Transporter (FBT) Family	9.15346	10.4992	6.00399	4.80174	8.31462	12.2006	11.0429	7.00868	5.89488	6.89361	9.60045
PITG_06332	Major Facilitator Superfamily (MFS), with MFS_Sugar-domain	0	0	0.0968386	0.0189792	0	0	0	0.0245919	0.0550924	0	0
PITG_06336	Glycoside-Pentoside-Hexuronide (GPH):Cation Symporter Family	183.156	25.9787	53.5517	33.7071	8.31462	3.91341	2.34243	89.0963	49.9137	154.855	43.0336
PITG_06357	Folate-Biopterin Transporter (FBT) Family	1.64071	1.61525	64.2766	53.7681	3.25355	8.51742	0.669266	58.7254	142.166	79.8472	72.3402
PITG_06358	Major Facilitator Superfamily (MFS), with MFS_Sugar-domain	182.81	169.467	375.08	360.244	211.842	229.049	180.033	324.859	420.41	526.014	297.193
PITG_06428	Major Facilitator Superfamily (MFS), with MFS_Sugar-domain	180.047	181.312	228.563	292.204	169.184	167.356	150.92	216.802	258.769	257.255	286.076
PITG_06564	Major Facilitator Superfamily (MFS)	29.2738	17.6332	31.2789	31.3157	6.14559	12.661	8.03119	14.2879	14.1036	11.0024	16.8429
PITG_06611	Amino Acid/Auxin Permease (AAAP) Family	91.88	91.2619	184.768	175.102	108.813	95.303	126.491	125.541	145.279	163.849	107.963
PITG_06631	Choline Transporter-like (CTL) Family	80.9131	73.8979	127.803	123.27	63.2634	51.3347	69.2691	135.329	122.47	145.131	138.112
PITG_06641	Amino Acid/Auxin Permease (AAAP) Family	3.45414	2.01907	39.9701	60.5626	0	0.460401	0	8.7793	4.95831	11.0024	8.00037
PITG_06673	Major Facilitator Superfamily (MFS)	104.142	109.837	83.4022	107.422	93.2683	93.6916	94.3665	95.3427	109	93.7714	81.1827
PITG_06834	Folate-Biopterin Transporter (FBT) Family	18.6523	17.9024	10.3617	9.88817	22.7748	19.567	24.0936	18.6652	19.1171	23.1004	24.759
PITG_06846	Drug/Metabolite Transporter (DMT) Superfamily	14.9391	18.1716	8.0376	5.33316	21.3288	20.2576	25.0975	21.1982	21.1279	15.8416	26.6118
PITG_06855	Major Facilitator Superfamily (MFS)	8.98075	8.61469	12.2501	14.6519	0.72301	0.460401	0.334633	21.2228	19.1446	18.7177	21.3905
PITG_06910	Mitochondrial Carrier (MC) Family	21.6747	26.5171	44.8363	40.2929	17.3522	17.265	15.3931	18.3701	22.5603	18.1699	20.2115
PITG_06912	Amino Acid/Auxin Permease (AAAP) Family	52.0711	54.5148	45.3689	57.9625	42.2961	33.3791	32.794	84.0058	72.7219	79.208	77.5615
PITG_07084	Major Facilitator Superfamily (MFS)	27.8058	31.9013	27.3327	27.4819	24.2208	23.02	18.7395	38.7076	35.204	32.2767	38.7386
PITG_07085	Major Facilitator Superfamily (MFS)	1.2953	0	15.6394	17.1572	0	0.2302	0	12.837	52.503	41.7725	14.5691
PITG_07086	Major Facilitator Superfamily (MFS)	6.39015	9.82613	10.1681	12.9438	12.2912	9.89862	11.0429	26.8789	29.6397	28.2136	31.8331
PITG_07087	Major Facilitator Superfamily (MFS)	4.05861	2.01907	46.3857	63.7322	1.80753	0.920802	0	1.8198	1.76296	3.60659	1.68429
PITG_07088	Major Facilitator Superfamily (MFS)	42.5722	42.1312	48.1772	37.427	161.231	122.697	140.546	46.7245	119.385	172.021	73.6876
PITG_07162	Mitochondrial Tricarboxylate Carrier (MTC) Family	158.199	196.388	27.139	21.9969	244.016	253.22	232.235	72.546	71.2344	61.3577	82.7828
PITG_07168	Major Facilitator Superfamily (MFS)	48.7897	43.3427	44.3763	51.5285	36.512	24.6314	31.1209	86.6126	76.4958	77.4732	84.3829
PITG_07169	Major Facilitator Superfamily (MFS)	28.9284	28.4016	33.3609	32.853	25.6669	17.0348	19.0741	38.5109	25.5353	43.2791	28.1276
PITG_07378	Folate-Biopterin Transporter (FBT) Family	1.55436	1.61525	2.71148	2.50526	5.06107	5.29461	6.35803	0.319694	0.110185	0.273918	0.168429
PITG_07385	Major Facilitator Superfamily (MFS)	10.7078	11.1722	30.8431	35.3013	9.03763	12.4308	8.36583	18.3701	19.4752	17.5308	14.5691
PITG_07458	Ammonia Channel Transporter (Amt) Family	54.748	47.2462	44.9573	40.3118	358.613	303.174	367.762	9.24654	2.17615	15.659	7.24244
PITG_07545	Mitochondrial Carrier (MC) Family	28.4966	27.5939	21.6434	15.9425	50.9722	55.2481	52.5374	18.9111	25.673	20.27	21.222
PITG_07561	Folate-Biopterin Transporter (FBT) Family	0	0	0	0	0	0	0	0	0	0	0
PITG_07562	Folate-Biopterin Transporter (FBT) Family	182.465	176.197	9.00599	6.09233	186.898	145.026	149.916	162.552	100.709	107.924	120.848
PITG_07564	Folate-Biopterin Transporter (FBT) Family	8.46263	3.90353	2.71148	2.08771	1.08452	0.920802	1.33853	3.88552	4.18702	4.79357	2.358
PITG_07565	Folate-Biopterin Transporter (FBT) Family	133.848	159.506	16.3173	16.0754	222.326	236.876	240.601	36.396	37.6832	25.3831	33.5173
PITG_07600	Folate-Biopterin Transporter (FBT) Family	0.0863534	0	0	0	0	0	0	0.0245919	0	0.045653	0
PITG_07645	Drug/Metabolite Transporter (DMT) Superfamily	9.49887	10.4992	5.30191	5.42805	6.14559	13.1214	10.039	4.62327	4.98586	4.61096	5.05287
PITG_07661	Major Facilitator Superfamily (MFS)	185.746	76.0516	48.1046	68.3062	6.8686	2.76241	3.0117	440.588	655.902	564.546	394.881
PITG_07663	Major Facilitator Superfamily (MFS)	11.8304	1.07684	36.5324	33.3085	0.361505	1.151	0.669266	136.657	158.859	255.566	67.2031
PITG_07664	Major Facilitator Superfamily (MFS)	0.172707	0.134605	4.72088	2.54321	0	0	0	0.368878	0.495831	0.502183	0.252643
PITG_07709	Major Facilitator Superfamily (MFS), with MFS_Sugar-domain	14.5074	9.28771	32.0536	23.7999	4.69957	5.06441	4.0156	16.7717	11.5419	17.1655	15.2428
PITG_07710	Major Facilitator Superfamily (MFS), with MFS_Sugar-domain	130.135	109.703	113.906	175.634	51.3337	58.0105	60.234	44.831	36.4161	23.9678	27.9592
PITG_07711	Major Facilitator Superfamily (MFS)	121.154	104.049	124.922	183.035	51.3337	52.4857	47.1833	46.8721	35.204	22.7352	26.0223
PITG_07713	Major Facilitator Superfamily (MFS)	0.863534	0.538418	6.14925	5.25724	0	0	0	2.41	2.8648	3.56094	2.69486
PITG_07718	Major Facilitator Superfamily (MFS)	13.2121	7.40325	3.31672	4.30828	2.89204	2.0718	2.67706	20.9277	8.04349	8.76538	14.4007
PITG_07719	Major Facilitator Superfamily (MFS)	0.0863534	0	0.242096	0.265709	0	0	0	0.0245919	0.0826386	0.045653	0.0842144
PITG_07721	Major Facilitator Superfamily (MFS)	5.1812	4.71116	5.5198	6.01641	7.2301	4.14361	5.68876	3.0248	3.41573	3.37833	3.36858
PITG_07723	Major Facilitator Superfamily (MFS)	10.2761	3.36511	1.59784	1.02488	0.72301	0.2302	0	13.4026	3.71874	21.0461	3.78965
PITG_07855	Drug/Metabolite Transporter (DMT) Superfamily	24.1789	32.3051	24.9844	32.7391	35.066	34.5301	38.1482	22.354	25.4527	24.47	22.9905
PITG_07900	Amino Acid/Auxin Permease (AAAP) Family	15.889	17.7678	16.0994	18.6376	20.2443	20.2576	22.0858	23.9033	19.0895	19.6308	26.3591
PITG_07924	Drug/Metabolite Transporter (DMT) Superfamily	18.1342	17.9024	18.2783	15.9236	11.9297	13.812	15.7278	37.3305	39.0605	27.8484	37.0544
PITG_07994	Dicarboxylate/Amino Acid:Cation (Na+ or H+) Symporter (DAACS) Family	15.7163	15.0757	17.9636	16.0944	16.6292	13.3516	16.0624	22.9688	20.3015	22.8265	23.6643
PITG_08049	Equilibrative Nucleoside Transporter (ENT) Family	59.4975	80.4935	35.225	36.9525	92.9068	93.001	81.3158	14.7797	26.0587	14.4264	15.8323
PITG_08072	Amino Acid/Auxin Permease (AAAP) Family	96.4567	121.548	55.7548	58.2851	118.212	107.273	100.055	56.5859	60.216	52.2271	63.245
PITG_08226	Amino Acid-Polyamine-Organocation (APC) Superfamily	3.19508	2.9613	10.7975	8.93921	2.53054	4.37381	3.34633	4.99215	5.09604	4.42835	4.54758
PITG_08532	Drug/Metabolite Transporter (DMT) Superfamily	25.5606	27.1901	36.726	24.0467	22.0518	17.9556	20.4126	59.7828	51.7868	47.2052	59.9607
PITG_08543	Solute:Sodium Symporter (SSS) Family	26.8559	28.267	14.8163	16.0374	26.0284	25.0918	26.436	15.0994	12.7814	12.1894	12.2111
PITG_08544	Solute:Sodium Symporter (SSS) Family	52.5029	55.4571	30.8189	28.7345	36.8735	53.8669	42.833	26.8789	23.4418	21.5482	19.2851
PITG_08571	Drug/Metabolite Transporter (DMT) Superfamily	33.7642	35.2664	43.9647	44.0887	50.2492	38.4435	51.8681	24.9853	23.7724	17.4851	22.9063
PITG_08578	Mitochondrial Carrier (MC) Family	140.238	156.68	126.302	78.7447	132.672	130.524	115.783	137.665	177.921	138.694	183.587
PITG_08608	Amino Acid/Auxin Permease (AAAP) Family	7.7718	5.65339	12.8795	14.2154	3.97656	2.99261	2.67706	21.7884	16.9134	18.5808	18.6114
PITG_08687	Mitochondrial Carrier (MC) Family	9.41252	9.28771	6.43977	4.72582	9.03763	7.13621	6.69266	6.93491	6.88655	7.53275	8.25301
PITG_08747	Mitochondrial Carrier (MC) Family	41.2769	42.4004	39.1954	37.8445	59.6483	60.3125	60.9032	34.7483	40.5755	38.6681	34.7806
PITG_08780	Sulfate Permease (SulP) Family	41.1906	47.1116	60.7178	51.7563	44.8266	53.4065	44.1716	59.0943	140.954	129.837	74.5298
PITG_08882	Choline Transporter-like (CTL) Family	1.64071	1.34605	37.4765	48.0174	0	0	0	1.62306	0.523378	1.05002	1.179
PITG_08964	Mitochondrial Carrier (MC) Family	18.1342	21.6713	18.0604	18.1251	14.0987	17.4952	14.0546	17.6324	19.7782	20.5439	15.5797
PITG_09088	Proton-dependent Oligopeptide Transporter (POT/PTR) Family	0	0	0	0	0	0	0	0	0	0	0
PITG_09102	Drug/Metabolite Transporter (DMT) Superfamily	0	0	0	0	0	0	0	0	0.0275462	0	0
PITG_09134	Amino Acid/Auxin Permease (AAAP) Family	0.51812	0.673023	3.58303	2.18261	0	0	0.334633	4.35276	2.8648	4.74792	3.36858
PITG_09248	Proton-dependent Oligopeptide Transporter (POT/PTR) Family	50.7758	48.8615	62.7272	57.2792	48.4417	56.3991	46.514	49.7985	61.6759	57.9337	48.9286
PITG_09261	Equilibrative Nucleoside Transporter (ENT) Family	130.739	150.084	22.6602	17.6886	21.6903	21.869	15.7278	32.9531	24.8742	23.42	23.9169
PITG_09262	Equilibrative Nucleoside Transporter (ENT) Family	16.0617	6.46102	7.48078	5.44703	0.72301	0.920802	0	3.24613	2.36897	2.37396	2.27379
PITG_09268	Equilibrative Nucleoside Transporter (ENT) Family	0	0	0.121048	0.0569376	0	0	0	0	0.0826386	0.228265	0
PITG_09295	Dicarboxylate/Amino Acid:Cation (Na+ or H+) Symporter (DAACS) Family	1345.82	1534.22	48.5646	65.1936	409.947	430.475	338.649	301.127	139.494	219.272	169.861
PITG_09342	Major Facilitator Superfamily (MFS)	22.3655	25.4403	55.3433	48.9284	5.42258	8.05701	6.35803	19.2308	38.3443	32.8245	24.1695
PITG_09408	Drug/Metabolite Transporter (DMT) Superfamily	1.12259	0.807627	5.5198	4.08053	0.72301	0.690601	1.67317	0.639389	1.15694	2.92179	1.34743
PITG_09418	Amino Acid/Auxin Permease (AAAP) Family	0.345414	0.673023	0.70208	0.929981	0.361505	1.3812	0	1.13123	0.523378	0.913061	0.589501
PITG_09538	Mitochondrial Carrier (MC) Family	255.347	266.652	189.489	229.8	161.954	122.467	134.523	252.509	229.267	215.071	196.051
PITG_10012	Drug/Metabolite Transporter (DMT) Superfamily	17.357	21.4021	7.7713	7.28802	17.7137	17.265	27.1053	27.3707	22.8909	28.944	30.3172
PITG_10107	Multidrug/Oligosaccharidyl-lipid/Polysaccharide (MOP) Flippase Superfamily	35.3185	22.6136	15.47	15.487	11.5682	11.0496	5.68876	30.371	23.552	13.285	33.9384
PITG_10122	Drug/Metabolite Transporter (DMT) Superfamily	39.2044	51.8228	42.5364	38.2241	39.7656	28.7751	22.7551	37.1091	80.3522	50.9945	50.7813
PITG_10123	Drug/Metabolite Transporter (DMT) Superfamily	8.54899	6.19181	3.58303	4.02359	5.06107	6.44561	8.03119	8.85307	9.86153	8.81104	9.09516
PITG_10124	Drug/Metabolite Transporter (DMT) Superfamily	9.06711	10.903	3.21988	3.53013	8.31462	6.90601	6.35803	9.27113	11.3215	10.8198	8.42144
PITG_10140	Mitochondrial Carrier (MC) Family	47.0626	49.8037	32.9493	44.2595	36.1505	28.0845	36.475	37.478	46.4153	33.418	38.1491
PITG_10207	Mitochondrial Carrier (MC) Family	364.066	444.599	81.1507	82.9202	417.9	396.866	410.595	126.083	174.588	140.748	145.691
PITG_10226	Ammonia Channel Transporter (Amt) Family	121.067	97.4537	94.5387	127.294	0	0	0	1.86898	4.18702	1.09567	2.02115
PITG_10302	Sulfate Permease (SulP) Family	35.2322	34.728	31.3757	29.1521	63.6249	49.2629	47.8525	46.8229	41.7876	48.4835	40.1703
PITG_10649	Choline Transporter-like (CTL) Family	117.009	109.164	133.25	158.723	134.48	119.014	117.122	150.724	161.448	164.944	161.692
PITG_10660	Multidrug/Oligosaccharidyl-lipid/Polysaccharide (MOP) Flippase Superfamily	23.3154	22.479	9.92596	8.52166	28.1974	39.1341	30.117	9.19736	12.0377	10.8654	10.9479
PITG_10663	Multidrug/Oligosaccharidyl-lipid/Polysaccharide (MOP) Flippase Superfamily	35.923	48.8615	28.8337	18.239	56.0333	59.1615	49.1911	38.9535	73.0525	39.6725	38.9071
PITG_10721	Folate-Biopterin Transporter (FBT) Family	32.7279	27.7285	20.9171	15.6009	17.3522	23.9408	14.0546	101.515	125.335	56.2446	118.995
PITG_10734	Amino Acid-Polyamine-Organocation (APC) Superfamily	32.4689	37.5547	20.9171	19.9851	35.4275	32.4583	29.4477	33.2728	36.5262	30.9984	39.4124
PITG_10840	Choline Transporter-like (CTL) Family	3.19508	3.0959	22.3939	27.7476	1.44602	1.3812	1.0039	5.28725	6.19789	6.57404	5.47394
PITG_10890	Major Facilitator Superfamily (MFS), with MFS_Sugar-domain	50.1713	43.0735	55.4885	56.0266	16.2677	9.20802	13.3853	13.3288	30.7966	13.9242	14.2322
PITG_10891	Major Facilitator Superfamily (MFS), with MFS_Sugar-domain	11.3986	9.15311	10.8217	10.4765	10.4836	9.43822	6.69266	10.8942	10.743	10.2263	12.6322
PITG_10893	Major Facilitator Superfamily (MFS), with MFS_Sugar-domain	20.8975	21.8059	7.33552	7.43985	12.2912	17.265	17.4009	16.1814	18.8416	15.659	19.2851
PITG_10924	Folate-Biopterin Transporter (FBT) Family	0.345414	0.403814	7.55341	4.1944	0	0	0	4.77082	26.1689	3.83486	4.54758
PITG_10984	Choline Transporter-like (CTL) Family	0.431767	0.269209	9.12704	9.5845	0	0	0	0.565613	0.688655	0.45653	0.589501
PITG_10987	Drug/Metabolite Transporter (DMT) Superfamily	40.7588	49.6691	55.1012	49.8774	55.6718	43.9683	50.5296	42.5931	41.6774	40.0377	41.9388
PITG_11024	Amino Acid-Polyamine-Organocation (APC) Superfamily	1.89977	2.01907	7.21448	5.44703	3.61505	2.0718	1.33853	12.3697	11.6245	13.4676	11.7058
PITG_11122	Amino Acid-Polyamine-Organocation (APC) Superfamily	11.9168	18.1716	14.7679	14.5571	17.7137	11.7402	11.0429	28.1331	145.609	24.1048	64.003
PITG_11140	Phosphate:Na+ Symporter (PNaS) Family	2.50425	3.63432	5.68927	2.84688	7.59161	0.920802	2.0078	1.64766	0.771293	0.639143	2.10536
PITG_11282	Amino Acid/Auxin Permease (AAAP) Family	383.323	494.806	5.66506	5.39009	1.08452	0.460401	1.33853	0.0983675	0.330554	0.0913061	0
PITG_11283	Amino Acid/Auxin Permease (AAAP) Family	225.037	218.463	37.525	23.3634	0.361505	0	0.334633	0.418062	0.413193	0.228265	0.421072
PITG_11290	Major Facilitator Superfamily (MFS), with MFS_Sugar-domain	470.453	481.75	770.617	503.822	149.663	128.682	131.845	379.059	406.499	344.452	464.527
PITG_11471	Amino Acid-Polyamine-Organocation (APC) Superfamily	13.4711	11.0376	14.4047	19.3967	14.8217	17.4952	12.7161	15.8372	11.4592	23.0091	16.5902
PITG_11475	Mitochondrial Carrier (MC) Family	3.36778	3.76893	0.387354	0.379584	6.50709	8.28722	11.0429	0.295102	0.468285	0.228265	0.505287
PITG_11494	Multidrug/Oligosaccharidyl-lipid/Polysaccharide (MOP) Flippase Superfamily	6.64921	7.26865	8.40075	9.54654	5.78408	8.28722	5.68876	7.64807	7.60275	6.711	7.49508
PITG_11495	Multidrug/Oligosaccharidyl-lipid/Polysaccharide (MOP) Flippase Superfamily	2.07248	2.42288	27.5264	23.2685	0.361505	1.8416	0.334633	4.5249	5.50924	3.46963	5.30551
PITG_11529	Folate-Biopterin Transporter (FBT) Family	0.0863534	0.134605	1.30732	0.854064	0	0	0	0.983675	0.275462	0.730449	1.09479
PITG_11541	Folate-Biopterin Transporter (FBT) Family	0	0	0.0726289	0.0569376	0	0	0	0.172143	0.0275462	0	0.336858
PITG_11543	Folate-Biopterin Transporter (FBT) Family	0	0	0	0	0	0	0	0	0	0	0
PITG_11546	Folate-Biopterin Transporter (FBT) Family	32.9006	46.977	7.14185	7.87637	62.9019	73.4339	71.2769	15.0748	16.3624	18.7177	15.5797
PITG_11551	Major Facilitator Superfamily (MFS)	0.690827	1.34605	3.02621	2.56219	1.08452	0.460401	1.0039	1.37714	0.909024	0.639143	1.09479
PITG_11748	Major Facilitator Superfamily (MFS)	9.41252	5.38418	9.73228	9.81225	18.4368	8.74762	15.0585	23.2393	15.481	22.7809	19.7062
PITG_11838	Major Facilitator Superfamily (MFS)	2.67696	0.807627	41.0111	47.2392	0.361505	0	0	3.41827	1.4324	2.60222	2.77908
PITG_11842	Major Facilitator Superfamily (MFS)	8.54899	5.51879	4.62404	3.22647	0.361505	0.690601	0	11.8041	5.94998	6.66534	10.4426
PITG_11906	Proton-dependent Oligopeptide Transporter (POT/PTR) Family	21.9338	19.3831	14.4774	27.5009	6.14559	8.28722	3.0117	121.066	92.3624	85.5995	77.4773
PITG_11960	Amino Acid-Polyamine-Organocation (APC) Superfamily	7.7718	7.80706	70.4259	59.8035	0.72301	1.151	1.0039	30.5431	22.8358	28.5332	24.5906
PITG_11988	Mitochondrial Carrier (MC) Family	0.172707	0.403814	6.73028	4.00461	0	0.920802	0	0.319694	0.0275462	0.182612	0.252643
PITG_12167	Mitochondrial Carrier (MC) Family	16.6662	18.5754	8.90915	8.76839	18.4368	16.3442	15.7278	9.46787	10.8807	9.63279	9.68466
PITG_12180	Major Facilitator Superfamily (MFS)	20.293	22.8828	12.8795	10.5145	26.3899	21.6388	20.7473	18.739	21.3207	20.6352	14.906
PITG_12448	Amino Acid/Auxin Permease (AAAP) Family	2.76331	2.42288	1.96098	2.99871	3.97656	2.76241	2.0078	2.77888	3.19536	3.65224	3.53701
PITG_12466	Proton-dependent Oligopeptide Transporter (POT/PTR) Family	12.5212	9.28771	16.2689	16.4929	3.97656	3.91341	3.0117	215.056	348.404	128.422	142.238
PITG_12468	Amino Acid/Auxin Permease (AAAP) Family	31.4326	35.2664	80.9329	73.7912	48.8032	52.7159	49.8603	21.9851	19.2548	30.9071	17.3482
PITG_12504	Mitochondrial Carrier (MC) Family	164.158	159.776	71.2006	70.1471	47.3572	31.5375	41.1599	82.7516	84.7596	69.2557	67.7084
PITG_12563	Mitochondrial Carrier (MC) Family	49.4805	54.111	49.5572	48.8525	49.8877	38.6737	38.8174	41.9783	47.2693	53.2771	40.5071
PITG_12735	Sweet (MtN3) Family	0	0	0	0	0	0	0	0	0	0	0
PITG_12758	Proton-dependent Oligopeptide Transporter (POT/PTR) Family	0	0	0.459983	2.10669	0	0	0	0.172143	36.6915	0.273918	3.70544
PITG_12808	Amino Acid/Auxin Permease (AAAP) Family	569.587	783.398	36.726	33.764	746.87	761.963	817.509	32.8301	105.061	42.5486	46.4864
PITG_12854	Mitochondrial Carrier (MC) Family	115.454	76.0516	755.075	649.772	31.0894	27.6241	23.759	203.94	375.95	158.599	250.285
PITG_12872	Sweet (MtN3) Family	44.2129	33.6511	4.93877	2.73301	32.897	36.8321	28.4438	3.41827	6.94164	7.39579	4.71601
PITG_12941	Phosphate:Na+ Symporter (PNaS) Family	0.172707	0.134605	11.7659	10.7233	0	0	0	0.639389	1.7905	0.365224	1.34743
PITG_12983	Major Facilitator Superfamily (MFS), with MFS_Sugar-domain	19.8613	23.152	24.0402	29.8733	15.5447	16.8046	16.397	28.1577	30.2733	30.7702	24.2538
PITG_12997	Major Facilitator Superfamily (MFS)	4.05861	2.01907	3.60724	4.04257	3.25355	1.8416	2.34243	6.19715	6.58354	15.9786	4.71601
PITG_12998	Major Facilitator Superfamily (MFS)	21.9338	17.4986	2.32413	2.48628	69.0475	68.1393	66.592	4.08225	1.23958	3.51528	1.85272
PITG_12999	Major Facilitator Superfamily (MFS)	16.0617	20.1907	16.0994	16.3791	35.789	35.6811	32.1248	30.3955	30.2457	37.0703	33.2647
PITG_13000	Major Facilitator Superfamily (MFS)	3.45414	3.23051	12.3953	14.3483	7.95311	7.36641	8.36583	3.17235	4.10438	1.59786	3.70544
PITG_13001	Major Facilitator Superfamily (MFS), with MFS_Sugar-domain	127.112	176.467	4.5272	5.59887	106.282	137.43	129.503	37.0599	33.9369	29.2636	33.5173
PITG_13002	Major Facilitator Superfamily (MFS)	51.3803	80.6281	2.80832	3.32136	102.667	138.811	136.196	26.0182	16.8032	18.6721	18.6956
PITG_13003	Major Facilitator Superfamily (MFS), with MFS_Sugar-domain	163.294	240	5.73769	7.25006	111.705	165.975	169.324	35.609	35.6723	26.0679	37.7281
PITG_13004	Major Facilitator Superfamily (MFS), with MFS_Sugar-domain	44.5583	66.7639	1.40416	2.65709	49.5262	53.1763	51.5335	31.1579	17.3266	20.8634	17.4324
PITG_13005	Major Facilitator Superfamily (MFS), with MFS_Sugar-domain	59.9293	58.1492	9.87754	14.2724	10.4836	11.51	14.0546	154.314	103.16	107.787	188.472
PITG_13006	Major Facilitator Superfamily (MFS)	35.0595	34.1896	6.89975	10.6663	12.6527	7.82681	13.0507	75.7675	57.7919	55.7424	91.7937
PITG_13008	Major Facilitator Superfamily (MFS)	0.431767	0.134605	1.04101	0.645293	0	0	0	0.172143	0.165277	0.365224	0.673715
PITG_13010	Major Facilitator Superfamily (MFS)	0	0	0	0	0	0	0	0	0	0	0
PITG_13011	Major Facilitator Superfamily (MFS)	1008.52	816.78	118.651	111.028	1.80753	0.460401	3.34633	2.95102	3.52591	4.474	3.45279
PITG_13020	Major Facilitator Superfamily (MFS), with MFS_Sugar-domain	141.36	270.286	15.6879	11.7671	644.925	523.246	504.627	108.352	112.058	201.923	99.6257
PITG_13022	Major Facilitator Superfamily (MFS), with MFS_Sugar-domain	3.19508	2.55749	30.0684	28.7725	2.53054	1.151	3.0117	26.4608	92.8857	97.9714	50.3602
PITG_13023	Major Facilitator Superfamily (MFS), with MFS_Sugar-domain	11.1396	19.1138	11.1122	8.08514	18.7983	12.4308	21.0819	6.98409	26.5821	33.3724	11.7058
PITG_13037	Major Facilitator Superfamily (MFS)	0.690827	0.673023	4.23669	1.99282	1.44602	1.3812	0.669266	7.47593	23.7173	21.5482	13.2217
PITG_13056	Mitochondrial Carrier (MC) Family	102.07	117.375	53.7938	68.7427	101.583	85.8648	94.0319	90.5718	87.5418	73.4557	83.7091
PITG_13063	Nucleobase:Cation Symporter-1 (NCS1) Family	5.44026	4.57655	10.7975	7.53475	1.44602	1.6114	0.334633	6.93491	9.14533	6.48273	7.41087
PITG_13120	Amino Acid/Auxin Permease (AAAP) Family	7.7718	9.15311	6.17346	7.62964	7.2301	5.98521	6.0234	12.05	25.3425	11.185	14.9902
PITG_13239	Mitochondrial Carrier (MC) Family	105.265	83.4548	51.8813	44.0697	80.2541	80.8003	77.9695	70.5787	68.3972	64.9643	80.4248
PITG_13250	Mitochondrial and Plastid Porin (MPP) Family	207.334	254.806	76.793	71.5326	332.585	362.105	334.633	63.7421	91.0401	68.3426	71.5823
PITG_13258	Mitochondrial Carrier (MC) Family	19.2568	23.2866	14.2595	12.6781	16.9907	14.0422	21.0819	19.2554	9.61362	21.3656	15.2428
PITG_13340	Folate-Biopterin Transporter (FBT) Family	54.8344	43.7465	30.6494	37.2372	46.9957	39.1341	48.5218	57.422	55.6708	57.0663	62.4029
PITG_13418	Folate-Biopterin Transporter (FBT) Family	15.9754	13.0566	11.7417	8.78737	20.9673	13.5818	16.7317	31.0103	30.2182	17.3938	27.4539
PITG_13473	Major Facilitator Superfamily (MFS)	594.457	791.206	46.9909	108.181	286.312	393.182	350.026	5.60695	20.6045	3.51528	21.6431
PITG_13499	Sweet (MtN3) Family	7.7718	7.80706	11.6206	12.1847	7.59161	4.14361	5.35413	14.6076	13.7455	13.2394	13.6427
PITG_13635	Choline Transporter-like (CTL) Family	42.4859	37.6893	95.6039	85.7291	24.9439	30.6167	22.0858	39.5683	47.8753	50.0357	45.1389
PITG_13686	Sulfate Permease (SulP) Family	82.1221	86.0123	97.1291	79.1813	49.8877	95.303	56.2184	48.5443	35.5897	45.0139	38.0649
PITG_13730	Mitochondrial Carrier (MC) Family	16.2344	20.1907	15.3489	18.6755	10.4836	17.9556	11.3775	13.3288	15.1504	11.5046	14.4849
PITG_13747	Drug/Metabolite Transporter (DMT) Superfamily	37.3047	42.9389	22.7087	19.9851	46.9957	49.0327	64.9188	39.0273	38.2892	43.0052	52.7182
PITG_13849	Drug/Metabolite Transporter (DMT) Superfamily	0	0	0	0	0	0	0	0	0	0	0
PITG_13925	Major Facilitator Superfamily (MFS)	8.37628	7.13404	5.97978	6.58578	8.31462	5.06441	8.03119	9.34491	11.2939	10.9567	12.0427
PITG_14058	Folate-Biopterin Transporter (FBT) Family	0	0	0.0968386	0.0569376	0	0	0	0	0.0275462	0	0
PITG_14171	Amino Acid-Polyamine-Organocation (APC) Superfamily	34.3686	43.2081	39.5101	38.8884	40.8501	47.1911	48.5218	27.4445	37.4353	26.5244	27.3697
PITG_14210	Amino Acid/Auxin Permease (AAAP) Family	44.2993	37.4201	78.1003	67.7558	0.72301	0.920802	1.33853	67.5785	52.0898	52.7749	56.5079
PITG_14398	Amino Acid/Auxin Permease (AAAP) Family	58.1158	74.7055	41.0111	49.1372	77.7236	93.6916	89.347	40.5028	56.3044	41.6812	37.307
PITG_14486	Sweet (MtN3) Family	1.89977	2.55749	0.338935	0.113875	0.361505	0.690601	0.334633	0.491837	0.220369	0.273918	0.505287
PITG_14619	Sweet (MtN3) Family	28.6693	36.3432	38.2512	35.8897	35.4275	37.7529	39.8213	23.6082	27.5462	25.9309	32.591
PITG_14674	Multidrug/Oligosaccharidyl-lipid/Polysaccharide (MOP) Flippase Superfamily	65.974	76.0516	51.3002	67.547	129.057	121.316	110.764	124.558	139.026	226.393	103.5
PITG_14727	Major Facilitator Superfamily (MFS), with MFS_Sugar-domain	367.952	357.24	402.8	489.607	466.703	514.958	480.868	530.299	777.298	820.477	675.821
PITG_14911	Mitochondrial Carrier (MC) Family	45.2492	55.3225	15.2037	14.4811	48.4417	56.8595	50.195	8.80389	14.4342	10.9567	9.09516
PITG_14935	Mitochondrial Carrier (MC) Family	202.844	209.445	100.034	142.894	298.242	277.392	283.769	52.9955	78.0108	59.1207	66.361
PITG_15075	Major Facilitator Superfamily (MFS)	20.293	19.7869	23.8707	26.3052	18.4368	15.6536	16.0624	32.1662	36.8293	38.7138	30.4856
PITG_15116	Multidrug/Oligosaccharidyl-lipid/Polysaccharide (MOP) Flippase Superfamily	31.0872	28.4016	43.8437	33.7261	19.8828	19.3368	22.0858	30.0759	27.1054	34.742	25.7696
PITG_15119	Multidrug/Oligosaccharidyl-lipid/Polysaccharide (MOP) Flippase Superfamily	22.97	25.1711	24.2823	22.9459	34.343	40.0549	36.475	15.8863	18.3733	13.1024	16.4218
PITG_15120	Multidrug/Oligosaccharidyl-lipid/Polysaccharide (MOP) Flippase Superfamily	4.57673	2.55749	3.36514	3.3783	0.72301	0.2302	0.334633	5.09052	5.59188	2.10004	4.88444
PITG_15124	Multidrug/Oligosaccharidyl-lipid/Polysaccharide (MOP) Flippase Superfamily	3.19508	2.28828	8.08602	6.62374	0	0.460401	0.669266	4.5249	4.93077	3.19571	4.12651
PITG_15165	Folate-Biopterin Transporter (FBT) Family	0	0	0.556822	0.322647	0.361505	0	0	0.0491837	0.303008	0	0.0842144
PITG_15194	Solute:Sodium Symporter (SSS) Family	42.4859	41.189	29.5358	18.3149	56.3948	39.5945	35.4711	35.8795	39.2533	37.5268	35.7069
PITG_15316	Multidrug/Oligosaccharidyl-lipid/Polysaccharide (MOP) Flippase Superfamily	0.172707	0.269209	0.290516	0.189792	0.72301	0.690601	1.67317	0.147551	0.0826386	0.045653	0.168429
PITG_15348	Mitochondrial Carrier (MC) Family	0	0	0	0	0	0	0	0	0.137731	0	0
PITG_15406	Amino Acid/Auxin Permease (AAAP) Family	289.802	351.183	22.2245	28.0323	1.44602	0.460401	0.334633	48.1755	21.8441	24.3331	21.0536
PITG_15547	Amino Acid-Polyamine-Organocation (APC) Superfamily	0.345414	0.269209	11.8143	5.21928	0	0	0	0.467245	0.523378	0.228265	0.336858
PITG_15548	Amino Acid-Polyamine-Organocation (APC) Superfamily	0.172707	0.269209	1.501	1.04386	0	0.460401	0	1.45092	1.65277	1.4609	1.01057
PITG_15549	Mitochondrial Carrier (MC) Family	4.49038	4.17274	15.7605	15.2403	135.926	65.6071	84.9968	1.59847	3.60855	2.60222	1.179
PITG_15571	Mitochondrial Carrier (MC) Family	41.3633	38.4969	27.3327	28.26	37.5965	36.6019	39.4867	30.9858	32.1189	31.5006	31.1593
PITG_15649	Mitochondrial Carrier (MC) Family	20.6385	20.7291	5.39875	6.1113	21.6903	20.718	26.436	11.7057	14.8198	10.7741	11.2005
PITG_15660	Mitochondrial Carrier (MC) Family	22.97	19.2485	65.2934	92.3149	6.8686	7.13621	10.039	68.4146	61.125	99.2497	59.6238
PITG_15707	Sweet (MtN3) Family	1.03624	0.269209	2.42096	1.87894	0	0	0	0.39347	3.52591	0.45653	0.589501
PITG_15815	Folate-Biopterin Transporter (FBT) Family	6.56286	4.03814	59.5557	50.9971	15.5447	31.9979	6.69266	277.568	212.491	297.11	297.698
PITG_15844	Amino Acid-Polyamine-Organocation (APC) Superfamily	36.3548	31.2283	47.9351	45.0756	25.6669	17.4952	19.0741	48.446	45.2584	49.6249	40.9282
PITG_15912	Glycoside-Pentoside-Hexuronide (GPH):Cation Symporter Family	60.0156	70.6674	61.9283	53.7491	38.3195	35.6811	33.4633	24.1984	17.2439	20.133	18.7798
PITG_16092	Multidrug/Oligosaccharidyl-lipid/Polysaccharide (MOP) Flippase Superfamily	10.1897	7.26865	26.3643	26.0395	3.61505	1.8416	3.0117	17.411	13.6629	16.0699	15.8323
PITG_16103	Major Facilitator Superfamily (MFS)	21.2429	30.5552	12.129	10.6853	48.0802	45.3495	38.4828	17.534	26.9402	20.133	20.2957
PITG_16126	Dicarboxylate/Amino Acid:Cation (Na+ or H+) Symporter (DAACS) Family	66.0603	67.1677	32.5136	36.8576	77.3621	85.1742	78.6388	32.3629	40.1623	31.318	36.9701
PITG_16133	Major Facilitator Superfamily (MFS)	18.6523	14.1335	22.6602	20.9151	9.39913	8.28722	3.34633	21.4933	20.0536	16.4807	20.1273
PITG_16162	Amino Acid/Auxin Permease (AAAP) Family	2.93602	5.51879	0.314725	0.24673	2.53054	1.6114	3.34633	4.5495	3.60855	5.9349	2.86329
PITG_16267	Major Facilitator Superfamily (MFS)	33.9369	15.0757	17.6973	16.9674	8.31462	9.89862	11.0429	17.2635	16.5277	19.6308	14.5691
PITG_16383	Major Facilitator Superfamily (MFS)	46.1127	15.6141	6.19767	6.37701	4.33806	2.302	1.33853	7.45134	5.17868	6.30012	7.41087
PITG_16464	Sulfate Permease (SulP) Family	31.9508	36.6124	40.9143	76.5431	103.752	101.288	115.114	103.089	1005.68	90.2104	317.32
PITG_16506	Multidrug/Oligosaccharidyl-lipid/Polysaccharide (MOP) Flippase Superfamily	13.9892	17.9024	12.6374	13.4563	14.0987	13.1214	14.3892	8.68093	10.8257	9.22192	10.6952
PITG_16661	Mitochondrial Carrier (MC) Family	466.481	535.861	411.031	346.731	825.316	933.923	871.385	325.252	395.673	315.828	379.049
PITG_16675	Amino Acid-Polyamine-Organocation (APC) Superfamily	21.9338	25.0364	31.0368	29.2849	29.6434	44.1985	35.1365	24.764	26.3892	22.37	25.3485
PITG_16683	Amino Acid-Polyamine-Organocation (APC) Superfamily	4.57673	3.36511	23.4107	20.0041	1.44602	1.151	0.334633	10.2794	19.6129	10.8198	11.6216
PITG_16684	Amino Acid-Polyamine-Organocation (APC) Superfamily	42.3132	42.4004	12.9522	10.7233	14.4602	22.5596	19.7434	42.5439	52.8611	65.3752	36.8017
PITG_16685	Amino Acid-Polyamine-Organocation (APC) Superfamily	2.93602	3.0959	10.3617	7.74352	2.16903	1.6114	1.0039	5.16429	6.22544	7.03057	7.49508
PITG_17095	Mitochondrial Carrier (MC) Family	21.0702	19.1138	6.56081	6.2062	16.2677	23.9408	22.4204	3.36909	7.96085	3.6979	3.87386
PITG_17122	Amino Acid/Auxin Permease (AAAP) Family	0.0863534	0	12.589	7.06026	0.361505	0.2302	0	1.10663	0.743747	1.59786	1.01057
PITG_17141	Major Facilitator Superfamily (MFS)	13.1257	13.8643	23.4107	20.5735	13.0142	9.20802	14.7239	23.436	22.1747	25.4744	21.0536
PITG_17142	Major Facilitator Superfamily (MFS)	14.6801	20.3253	10.3133	11.6722	12.6527	14.7328	15.7278	18.616	16.3624	17.1655	18.443
PITG_17425	Mitochondrial Carrier (MC) Family	5.35391	2.8267	5.83453	6.03539	0.361505	0.920802	2.34243	37.0845	28.5929	40.8595	28.5487
PITG_17434	Amino Acid/Auxin Permease (AAAP) Family	8.98075	11.1722	0.387354	0.417543	0	0	0	0.467245	0.0826386	0.59349	0.673715
PITG_17480	Amino Acid/Auxin Permease (AAAP) Family	95.8523	95.4346	111.461	95.1048	74.8316	80.3399	76.9656	111.77	89.9934	94.867	98.4467
PITG_17484	Drug/Metabolite Transporter (DMT) Superfamily	41.3633	49.8037	17.8425	12.4883	61.0944	44.1985	49.5257	44.2654	50.685	43.6443	39.665
PITG_17490	Mitochondrial Carrier (MC) Family	55.0071	63.668	50.2108	49.0802	64.3479	77.5775	64.9188	27.0265	28.2624	26.2962	25.8538
PITG_17660	Amino Acid-Polyamine-Organocation (APC) Superfamily	44.2993	43.6119	29.6568	29.6645	44.4651	51.3347	40.4906	39.5191	39.336	34.6507	36.0438
PITG_17716	Mitochondrial and Plastid Porin (MPP) Family	541.436	663.735	150.051	151.549	678.184	662.747	675.624	219.679	241.222	185.351	239.169
PITG_17760	Amino Acid/Auxin Permease (AAAP) Family	4.74944	9.0185	0.484193	0.493459	4.33806	7.59661	2.34243	7.59889	6.94164	9.49583	4.96865
PITG_17766	Amino Acid/Auxin Permease (AAAP) Family	123.054	72.8211	22.4666	11.9189	3.25355	1.151	0.334633	66.2505	41.5121	89.0691	45.6442
PITG_17799	Amino Acid/Auxin Permease (AAAP) Family	138.597	160.045	2.5178	2.8279	75.1931	62.3843	81.9851	4.42654	1.70786	7.07622	3.03172
PITG_17800	Amino Acid/Auxin Permease (AAAP) Family	224.692	265.036	4.0188	6.24416	172.438	133.516	125.487	8.58256	3.00253	15.3851	5.2213
PITG_17803	Amino Acid/Auxin Permease (AAAP) Family	619.326	728.884	9.5386	12.4693	381.749	286.369	331.287	20.9031	7.38238	36.5224	11.3689
PITG_17804	Amino Acid/Auxin Permease (AAAP) Family	298.437	460.886	64.8576	95.4464	136.649	140.883	129.503	114.155	98.5878	202.791	42.3599
PITG_17805	Amino Acid/Auxin Permease (AAAP) Family	27.2013	42.2658	7.84393	11.8051	13.3757	15.4234	16.0624	10.0089	8.6495	17.3482	4.21072
PITG_17806	Amino Acid/Auxin Permease (AAAP) Family	1.89977	1.34605	46.1678	98.6539	0	0	0	0.442654	1.01921	0.0913061	0.673715
PITG_17852	Sweet (MtN3) Family	0	0	0	0	0	0	0	0	0	0	0
PITG_17857	Sweet (MtN3) Family	0	0	0	0	0	0	0	0	0	0	0
PITG_17859	Sweet (MtN3) Family	0	0	0	0	0	0	0	0	0	0	0
PITG_17862	Sweet (MtN3) Family	0.345414	0.134605	1.79151	1.89792	0.361505	0	0	0.565613	0.220369	0.502183	0.421072
PITG_17863	Sweet (MtN3) Family	24.6107	20.7291	66.286	56.3493	15.1832	15.6536	19.4087	13.6731	23.855	22.1874	15.327
PITG_17864	Sweet (MtN3) Family	2.67696	1.07684	4.96298	6.37701	0	0	0	4.30358	8.56686	2.37396	5.55815
PITG_17865	Sweet (MtN3) Family	2.67696	2.15367	3.41356	3.66299	2.53054	0.920802	2.34243	1.62306	1.0743	2.00873	1.34743
PITG_17866	Sweet (MtN3) Family	11.6577	6.32641	55.8032	57.7347	5.42258	3.45301	4.68486	6.78736	33.1932	16.4351	16.7587
PITG_17874	Sweet (MtN3) Family	0	0	0.0242096	0.0569376	0	0	0	0.319694	0.385647	0.136959	0.336858
PITG_17878	Sweet (MtN3) Family	4.14496	4.30735	2.7599	3.49217	3.61505	4.83421	2.0078	4.5249	4.43494	4.65661	4.96865
PITG_17949	Choline Transporter-like (CTL) Family	4.05861	6.0572	106.522	72.9371	18.7983	5.06441	8.36583	20.5096	40.4929	59.5316	23.2432
PITG_17951	Dicarboxylate/Amino Acid:Cation (Na+ or H+) Symporter (DAACS) Family	6.99462	5.788	65.124	45.9676	1.08452	2.5322	1.0039	5.36103	4.46248	5.34141	3.45279
PITG_17952	Major Facilitator Superfamily (MFS)	160.272	165.833	170.412	188.35	137.01	141.113	111.767	173.127	157.812	205.804	152.512
PITG_17954	Choline Transporter-like (CTL) Family	10.5351	11.9798	22.9265	23.4203	5.78408	3.22281	3.0117	14.3862	11.5694	8.85669	13.3901
PITG_17960	Dicarboxylate/Amino Acid:Cation (Na+ or H+) Symporter (DAACS) Family	11.7441	9.0185	29.9473	23.5152	10.1221	9.89862	7.69656	16.2552	18.6212	17.3938	18.1061
PITG_17961	Dicarboxylate/Amino Acid:Cation (Na+ or H+) Symporter (DAACS) Family	6.73556	2.9613	24.597	25.6599	6.50709	3.45301	7.0273	7.67266	7.32729	7.12188	7.5793
PITG_18046	Amino Acid/Auxin Permease (AAAP) Family	100.688	81.3011	190.627	188.331	70.4935	64.6863	60.9032	213.875	207.643	207.356	210.789
PITG_18171	Mitochondrial Carrier (MC) Family	43.6948	39.3045	9.99858	13.0577	22.4133	22.7898	25.7667	25.3296	49.225	22.37	29.4751
PITG_18234	Folate-Biopterin Transporter (FBT) Family	5.87203	3.90353	3.63145	3.58707	3.25355	5.98521	8.03119	3.0248	5.94998	7.53275	3.62122
PITG_18314	Mitochondrial Carrier (MC) Family	36.7002	53.0342	17.4309	11.3685	61.8174	66.9883	65.2535	15.2224	20.4117	23.1004	14.4849
PITG_18605	Folate-Biopterin Transporter (FBT) Family	0	0	0	0	0	0	0	0	0	0	0
PITG_18695	Drug/Metabolite Transporter (DMT) Superfamily	16.4071	15.6141	8.66705	7.87637	14.4602	15.1932	15.7278	6.98409	7.98839	7.4871	9.09516
PITG_18732	Sulfate Permease (SulP) Family	20.5521	24.2288	9.87754	11.7671	1.80753	2.76241	6.0234	11.0417	13.2222	13.285	9.68466
PITG_18734	Amino Acid/Auxin Permease (AAAP) Family	10.6215	10.2299	17.9393	17.366	3.97656	3.68321	4.68486	21.69	18.5661	17.759	19.3693
PITG_18741	Amino Acid/Auxin Permease (AAAP) Family	129.789	127.874	5.78611	6.26314	0	0.2302	0	4.62327	2.17615	7.39579	3.03172
PITG_18743	Amino Acid/Auxin Permease (AAAP) Family	23.6608	23.6904	1.06522	0.854064	0	0	0	1.13123	0.57847	1.4609	0.589501
PITG_18744	Amino Acid/Auxin Permease (AAAP) Family	14.5937	14.5373	0.847338	0.72121	0	0	0	0.66398	0.330554	0.639143	0.589501
PITG_18767	Major Facilitator Superfamily (MFS), with MFS_Sugar-domain	0	0	0	0	0	0	0	0	0	0	0
PITG_18772	Mitochondrial Carrier (MC) Family	0	0	0	0.0189792	0	0	0	0	0	0	0.0842144
PITG_18773	Mitochondrial Carrier (MC) Family	0	0	0	0	0	0	0	0	0	0	0
PITG_18774	Mitochondrial Carrier (MC) Family	477.448	536.399	413.985	350.622	854.598	932.312	890.459	327.834	391.762	320.53	383.176
PITG_19026	Sweet (MtN3) Family	28.4103	23.9596	16.4141	16.8725	40.8501	35.2207	31.7901	25.8461	26.8024	15.0655	29.054
PITG_19027	Sweet (MtN3) Family	2.41789	3.0959	10.3859	9.96408	2.16903	3.68321	2.67706	4.30358	3.96665	4.93053	4.54758
PITG_19028	Sweet (MtN3) Family	0.25906	0	1.98519	1.85996	0	0	0	0.368878	0.385647	0.547837	0.252643
PITG_19029	Sweet (MtN3) Family	0	0	0	0	0	0	0	0	0	0	0
PITG_19030	Sweet (MtN3) Family	0	0	0	0	0	0	0	0	0	0	0
PITG_19031	Sweet (MtN3) Family	0	0	0	0	0	0	0	0	0	0	0
PITG_19286	Major Facilitator Superfamily (MFS)	0	0	0	0	0	0	0	0.934491	0	0	0
PITG_19298	Major Facilitator Superfamily (MFS)	93.7798	99.2036	72.6774	72.6144	82.0617	73.4339	85.6661	121.385	119.027	127.509	125.901
PITG_19426	Amino Acid/Auxin Permease (AAAP) Family	55.1798	81.5704	5.88294	4.55501	53.8643	66.9883	50.8642	2.06572	3.6361	1.59786	1.34743
PITG_19432	Amino Acid/Auxin Permease (AAAP) Family	4.40402	2.42288	3.53461	3.22647	2.16903	2.99261	1.33853	4.47572	4.79304	4.29139	5.13708
PITG_19475	Major Facilitator Superfamily (MFS)	0	0	0	0	0	0	0	0.0491837	0	0	0
PITG_19677	Folate-Biopterin Transporter (FBT) Family	2.50425	3.0959	35.4913	29.8923	11.9297	19.567	4.35023	176.078	137.951	186.721	198.83
PITG_19797	Amino Acid/Auxin Permease (AAAP) Family	14.5074	18.037	10.0712	9.07206	5.06107	5.29461	5.0195	11.2877	8.40159	8.35451	10.8637
PITG_19866	Major Facilitator Superfamily (MFS), with MFS_Sugar-domain	0	0	0	0	0	0	0	0.0245919	0.0275462	0	0
PITG_19995	Equilibrative Nucleoside Transporter (ENT) Family	6.82192	6.46102	4.2609	4.91561	3.97656	5.75501	4.0156	6.27093	7.18955	7.89798	6.06344
PITG_19997	Dicarboxylate/Amino Acid:Cation (Na+ or H+) Symporter (DAACS) Family	12.6076	15.8833	33.1672	26.3242	22.7748	31.7677	26.436	28.9692	34.598	34.9246	30.0646
PITG_20031	Drug/Metabolite Transporter (DMT) Superfamily	24.438	23.0174	21.8613	15.4301	31.8124	33.3791	29.4477	36.6419	30.4661	34.1485	39.0755
PITG_20088	Sulfate Permease (SulP) Family	26.3378	26.5171	22.1518	26.2103	28.9204	26.0126	26.7706	36.0763	32.8626	36.5681	37.3912
PITG_20089	Sulfate Permease (SulP) Family	0	0	0.0726289	0	0	0	0	0.0737756	0.110185	0	0
PITG_20090	Sulfate Permease (SulP) Family	0	0	0.121048	0.0759168	0	0	0	0.122959	0.523378	0.182612	0.168429
PITG_20104	Sulfate Permease (SulP) Family	11.3123	11.9798	17.4309	16.7207	14.0987	21.1784	15.7278	17.9767	16.087	15.796	15.7481
PITG_20125	Multidrug/Oligosaccharidyl-lipid/Polysaccharide (MOP) Flippase Superfamily	32.5552	30.5552	13.6058	13.0957	23.1363	12.2006	20.4126	29.2643	22.092	29.2636	26.4433
PITG_20146	Drug/Metabolite Transporter (DMT) Superfamily	24.438	31.7667	17.4309	15.9805	24.2208	18.8764	18.0702	47.241	45.1207	46.3835	39.4124
PITG_20180	Major Facilitator Superfamily (MFS)	0	0	0.798918	1.06284	0	0	0	0	0	0	0
PITG_20230	Amino Acid/Auxin Permease (AAAP) Family	453.96	405.564	18.1088	17.8215	197.382	172.881	193.083	3.91011	2.53425	12.7829	3.62122
PITG_20231	Amino Acid/Auxin Permease (AAAP) Family	0.863534	0.269209	1.69468	1.68915	0	0	0	0.147551	1.65277	0.821755	0.421072
PITG_20251	Sulfate Permease (SulP) Family	45.8536	42.4004	42.6816	48.5678	54.2258	55.0179	55.2145	66.3735	58.6458	69.4839	68.719
PITG_20252	Sulfate Permease (SulP) Family	0.77718	1.48065	1.7673	2.3724	0.72301	0.460401	1.33853	1.62306	4.7104	1.96308	1.60007
PITG_20257	Sulfate Permease (SulP) Family	30.051	36.074	53.0675	56.5391	29.6434	48.1119	32.4594	22.5016	24.9844	24.7896	20.1273
PITG_20291	Ammonia Channel Transporter (Amt) Family	53.7982	42.9389	43.8679	56.9186	0	0.2302	0	0.811532	1.95578	0.59349	0.673715
PITG_20306	Choline Transporter-like (CTL) Family	26.6832	29.8822	88.8978	72.064	27.8359	35.6811	39.4867	46.9213	41.2091	46.0639	43.5389
PITG_20347	Drug/Metabolite Transporter (DMT) Superfamily	130.825	149.276	66.2134	56.9756	171.715	187.153	173.675	61.6518	60.5741	57.6141	91.5411
PITG_20370	Amino Acid/Auxin Permease (AAAP) Family	49.4805	51.9574	25.6864	23.3634	63.2634	59.8521	55.5491	68.267	67.9289	69.4383	75.3719
PITG_20371	Amino Acid/Auxin Permease (AAAP) Family	18.6523	23.9596	5.13245	7.19312	14.0987	11.7402	11.0429	12.05	5.61942	8.53712	8.33723
PITG_20372	Amino Acid/Auxin Permease (AAAP) Family	17.5297	23.0174	14.1142	12.4883	9.03763	10.1288	5.68876	15.3207	11.1562	11.5959	17.6008
PITG_20421	Major Facilitator Superfamily (MFS), with MFS_Sugar-domain	0	0	0	0	0	0	0	0	0.0275462	0	0
PITG_20633	Major Facilitator Superfamily (MFS)	1.20895	1.88446	1.37995	0.892023	4.33806	2.0718	3.0117	1.25419	4.40739	5.84359	2.77908
PITG_20677	Multidrug/Oligosaccharidyl-lipid/Polysaccharide (MOP) Flippase Superfamily	0.604474	0.942232	6.99659	7.70556	0	0	0	2.95102	1.81805	1.82612	1.43165
PITG_20711	Folate-Biopterin Transporter (FBT) Family	10.9669	11.3068	5.71348	5.42805	7.95311	8.05701	8.03119	8.21368	8.56686	9.99802	15.327
PITG_20826	Sweet (MtN3) Family	0	0	0	0	0	0	0	0	0	0	0
PITG_20901	Mitochondrial and Plastid Porin (MPP) Family	1132.35	1357.89	444.683	416.954	1234.9	1258.97	1277.96	659.431	754.766	622.251	721.465
PITG_21101	Sweet (MtN3) Family	0	0	0	0	0	0	0	0	0	0	0
PITG_21110	Mitochondrial Carrier (MC) Family	12.8667	11.8452	20.4329	20.1939	9.76064	9.66842	8.03119	33.4695	28.2899	27.3005	31.8331
PITG_21150	Folate-Biopterin Transporter (FBT) Family	43.004	47.2462	29.8747	26.457	47.3572	60.7729	48.5218	34.0351	37.0496	39.1703	35.7069
PITG_21156	Drug/Metabolite Transporter (DMT) Superfamily	0.949887	0.673023	2.66306	2.54321	1.08452	2.0718	1.33853	1.05745	2.58934	0.730449	1.43165
PITG_21457	Choline Transporter-like (CTL) Family	46.3718	41.189	97.0323	86.8868	25.3054	33.6093	24.4282	38.0928	49.9963	54.3728	45.7284
PITG_21530	Major Facilitator Superfamily (MFS)	1.38165	1.48065	0.363145	0.113875	3.61505	3.68321	4.68486	1.37714	5.0685	0.319571	1.43165
PITG_21644	Drug/Metabolite Transporter (DMT) Superfamily	28.842	35.401	50.574	47.2013	27.8359	31.9979	32.4594	29.0676	28.2624	24.8353	29.1382
PITG_21811	Choline Transporter-like (CTL) Family	0.25906	0.269209	3.38935	4.51705	0	0	0	0.172143	0.0826386	0.228265	0.168429
PITG_21874	Mitochondrial Carrier (MC) Family	15.7163	16.8256	6.2703	8.80635	2.89204	2.5322	3.68096	7.42674	8.09858	6.43708	7.07401
PITG_21887	Major Facilitator Superfamily (MFS)	12.1758	10.903	22.8297	20.9341	11.9297	10.359	10.7083	19.403	19.2272	18.3982	21.0536
PITG_21918	Amino Acid/Auxin Permease (AAAP) Family	19.8613	22.8828	1.30732	1.9169	0	0	0	3.36909	1.48749	1.78047	1.68429
PITG_22001	Major Facilitator Superfamily (MFS), with MFS_Sugar-domain	103.106	101.626	13.5574	12.3365	0	0	0	4.96756	28.3175	1.91743	8.25301
PITG_22157	Major Facilitator Superfamily (MFS)	245.675	389.546	9.32071	12.811	277.274	354.509	321.917	84.3993	81.3163	63.8686	68.8874
PITG_22229	Amino Acid/Auxin Permease (AAAP) Family	1.89977	1.48065	1.2589	1.38548	0.72301	2.302	1.33853	1.42633	1.87314	1.59786	2.52643
PITG_22254	Choline Transporter-like (CTL) Family	1.20895	2.01907	11.2575	11.9	0	0.2302	0	2.28704	2.06596	2.237	2.69486
PITG_22262	Amino Acid/Auxin Permease (AAAP) Family	41.4496	48.9961	8.7881	13.9307	27.4744	29.6959	26.7706	26.9773	14.8198	18.8091	22.0642
PITG_22263	Amino Acid/Auxin Permease (AAAP) Family	1.64071	2.55749	3.31672	2.35342	0.361505	0.920802	0.669266	1.27878	1.15694	0.776102	2.27379
PITG_22334	Amino Acid-Polyamine-Organocation (APC) Superfamily	0.604474	0.538418	7.35973	8.71146	0.361505	0	0	3.36909	2.75462	2.92179	3.45279
PITG_22364	Major Facilitator Superfamily (MFS)	4.49038	5.11497	0.67787	1.30957	1.44602	0.460401	2.67706	14.1403	9.83399	9.26757	16.506
PITG_22499	Major Facilitator Superfamily (MFS), with MFS_Sugar-domain	0	0.269209	0	0	0.72301	0.690601	0.334633	0.122959	0.440739	0.0913061	0.252643
PITG_22512	Folate-Biopterin Transporter (FBT) Family	0.0863534	0.403814	5.39875	4.97255	0	0.460401	0	11.3369	22.2573	13.0111	12.4637
PITG_22535	Dicarboxylate/Amino Acid:Cation (Na+ or H+) Symporter (DAACS) Family	5.09485	4.44195	5.83453	7.93331	4.33806	2.99261	3.68096	3.81174	4.87567	4.42835	4.04229
PITG_22557	Amino Acid/Auxin Permease (AAAP) Family	23.8335	28.267	5.61664	8.42677	17.7137	11.7402	11.7122	15.0748	7.24465	11.6872	10.9479
PITG_22575	Drug/Metabolite Transporter (DMT) Superfamily	20.4658	22.7482	14.9131	14.0256	20.2443	11.7402	13.72	37.3796	35.5346	35.5637	32.591
PITG_22599	Amino Acid/Auxin Permease (AAAP) Family	2.76331	2.42288	5.71348	4.13747	1.08452	1.3812	1.67317	3.6396	2.47916	2.05439	2.61065

## Sheet: Experiment 2 CPM
	Family	L2-A	L2-B	L3-A	L3-B	L4-A	L4-B	L5-A	L5-B	MAA-A	MAA-B	MNH-A	MNH-B	RS-A	RS-B	T1.5-A	T1.5-B	T1.5-C	T2.5-A	T2.5-B	T2.5-C	T4-A	T4-B	T4-C
PITG_00021	Multidrug/Oligosaccharidyl-lipid/Polysaccharide_MOP_Flippase_Superfamily	9.75395	12.8286	62.5257	100.389	88.9019	138.83	76.5059	72.5	167.115	184.655	133.91	209.36	40.3184	31.4984	20.2714	26.3712	25.0527	31.8186	36.3847	40.5181	34.9588	32.769	26.2017
PITG_00022	Multidrug/Oligosaccharidyl-lipid/Polysaccharide_MOP_Flippase_Superfamily	0.243849	0.955325	7.74335	24.042	47.3045	39.18	32.8512	31.6043	20.8119	17.4656	9.75945	11.5896	3.14024	3.56337	0.911074	1.69046	0.978622	2.75089	4.24298	6.29816	10.2638	10.1624	7.07172
PITG_00023	Mitochondrial_Carrier_MC_Family	72.545	76.4942	52.937	35.4864	31.2966	43.438	42.4788	46.4563	88.3923	60.8432	118.375	88.7134	95.3286	84.2011	96.3461	111.57	113.129	58.5205	53.3338	53.6813	28.1004	28.1527	25.2072
PITG_00095	Major_Facilitator_Superfamily_MFS	8.16893	3.95777	3.3651	1.0226	0.417598	0.429099	0.146985	0.42233	78.0251	63.4122	78.9387	102.199	27.9818	23.3159	5.23868	3.04283	1.95724	7.81252	5.72574	5.52138	0.555658	0.863904	0.82995
PITG_00103	Major_Facilitator_Superfamily_MFS__MFS_Sugar-domain	7.31546	3.41187	2.20722	0.652724	0.278399	0.0990229	0.367464	0.0703883	40.7447	26.6328	41.0295	44.9218	10.5983	9.10639	2.04992	4.0571	1.56579	3.99796	2.89709	2.54026	0.238139	0.342924	0.4527
PITG_00209	Major_Facilitator_Superfamily_MFS	24.5068	29.6833	89.5551	148.669	143.445	117.705	128.833	124.939	206.826	181.495	116.815	162.446	108.899	130.173	34.8486	25.695	34.056	146.677	166.32	171.31	194.456	205.668	209.223
PITG_00225	Major_Facilitator_Superfamily_MFS	31.2126	37.8718	86.0453	121.32	102.219	96.3822	91.131	99.1771	150.931	128.34	83.9512	126.528	71.0479	84.905	44.4149	39.8949	39.732	122.158	130.985	130.015	102.709	107.711	94.532
PITG_00228	Amino_Acid-Polyamine-Organocation_APC_Superfamily	9.14433	9.96267	11.217	15.8177	35.1246	33.8988	43.2137	43.4296	26.8874	28.6104	30.5398	30.133	17.047	21.6002	32.3431	35.4997	32.0988	18.5593	16.7666	16.1653	16.9079	13.4202	15.9748
PITG_00233	Major_Facilitator_Superfamily_MFS	19.5079	16.9911	29.8517	45.4514	45.031	43.6361	36.8198	39.5582	32.42	39.7366	43.9507	32.1445	39.7016	47.6436	21.1825	21.2998	19.3767	40.8782	44.2319	45.1158	44.4368	47.0729	47.5678
PITG_00265	Mitochondrial_Carrier_MC_Family	66.5707	96.9655	33.5425	22.3667	12.9687	19.1774	21.0924	15.8374	35.9102	20.201	44.2827	24.9991	49.7952	47.9515	88.8297	106.837	109.801	32.4421	23.747	23.4501	10.9862	11.3692	10.9951
PITG_00281	Major_Facilitator_Superfamily_MFS	14.0213	14.8075	33.3977	37.2923	36.795	33.7998	30.4995	29.7039	77.9476	46.2423	53.6106	64.4997	49.5709	45.8399	28.6988	21.2998	22.704	47.1135	52.4897	52.4636	43.7382	41.5136	40.0845
PITG_00310	Amino_Acid/Auxin_Permease_AAAP_Family	12.8021	7.84731	16.8979	22.3667	30.9486	27.5614	32.3368	32.5898	16.9339	17.4656	14.2408	15.9765	13.1778	17.9048	19.5881	15.2141	19.181	24.1528	23.3592	24.9827	25.2507	24.862	26.2703
PITG_00329	Major_Facilitator_Superfamily_MFS	0.85347	14.1934	139.308	199.407	198.336	243.398	39.1716	79.8907	925.831	468.744	315.29	186.488	2.2991	1.75969	0	0	0	2.40244	3.26207	2.87616	0.97637	1.37829	0.713345
PITG_00398	Major_Facilitator_Superfamily_MFS	19.9956	19.7206	18.2729	19.8211	23.7103	22.8413	25.7959	35.6869	18.0973	21.9938	24.8966	23.9072	20.5798	19.7525	31.2043	34.4854	34.2518	24.9414	24.5682	25.0037	28.5846	27.823	27.697
PITG_00413	Proton-dependent_Oligopeptide_Transporter_POT/PTR_Family	103.148	101.742	121.505	119.514	119.781	115.857	123.027	121.138	170.218	122.204	102.74	173.979	119.778	97.9267	118.667	106.499	117.043	111.136	120.834	117.755	85.2855	83.6008	83.8455
PITG_00461	Mitochondrial_Carrier_MC_Family	128.874	93.0077	221.482	331.823	231.164	209.598	158.524	172.874	596.59	296.62	212.783	319.567	251.051	275.831	161.032	188.655	203.162	279.875	305.107	309.428	302.032	278.309	299.187
PITG_00562	Mitochondrial_Tricarboxylate_Carrier_MTC_Family	52.7932	77.1766	35.2793	26.8705	20.1839	24.5907	35.35	35.6869	27.0425	15.7098	32.3987	24.4627	18.6732	20.0605	144.633	179.527	139.16	89.7339	104.249	87.3554	28.537	30.0058	29.3981
PITG_00689	Mitochondrial_Carrier_MC_Family	18.7764	21.0854	21.457	19.9734	18.9079	30.9611	59.4556	28.7888	99.8712	40.901	87.5695	89.403	39.3651	43.5963	32.5709	51.0519	54.0199	26.2801	30.0658	31.3438	30.7834	28.8122	32.3886
PITG_00694	Sulfate_Permease_SulP_Family	35.9677	37.3941	47.22	22.9324	29.9974	29.4428	16.6828	21.75	28.1542	29.7193	63.0713	42.6613	44.2998	40.0769	60.3587	46.6567	49.9097	78.7487	68.8457	64.955	32.4107	34.4572	34.2337
PITG_00713	Major_Facilitator_Superfamily_MFS	7.07161	3.68482	10.7466	10.313	9.62795	12.84	13.5962	13.8665	60.9361	35.6151	78.1752	67.4497	39.309	23.5798	12.0717	10.1428	13.1135	18.8161	21.6711	18.6425	19.6465	22.6396	20.6047
PITG_00731	Folate-Biopterin_Transporter_FBT_Family	29.3838	28.1138	20.4801	15.6219	12.2031	12.3779	11.7588	9.71359	14.3744	17.1699	22.9048	22.3555	13.8507	10.4262	40.315	38.8806	43.0593	29.2144	22.3783	21.3298	13.4945	14.1918	14.7951
PITG_00772	Major_Facilitator_Superfamily_MFS	0.487697	0.887087	9.48018	6.72306	64.1941	38.3218	41.0089	14.4296	0.206826	0.443571	0.298759	0.191564	0.168227	0.131977	0.455537	0.676184	0	0.586856	0.342176	0.335902	0.285767	0.283572	0.185195
PITG_00773	Major_Facilitator_Superfamily_MFS	0	0	1.26644	1.04436	10.0455	5.57829	5.071	2.67476	0	0.0184821	0	0	0.0560757	0	0	0	0	0.073357	0.0456234	0.0209939	0.0555658	0.0329734	0.0137182
PITG_00776	Major_Facilitator_Superfamily_MFS__MFS_Sugar-domain	0	0.0682375	0.289471	0.282847	0.208799	0.231053	0.220478	0.140777	0.439505	0.277232	0.43154	0.172408	0.224303	0.0879845	0	0	0	0.0916962	0.182494	0.209939	0.452464	0.441844	0.466418
PITG_00831	Phosphate:NaSymporter_PNaS_Family	0	0	0.0723678	0.130545	0.417598	0.759175	0.881913	0.985436	0.0258533	0.0554464	0.0331954	0.0191564	0.0560757	0.0439922	0	0.338092	0	0.073357	0.0684351	0.27292	32.3472	13.2289	41.7444
PITG_00906	Glycoside-Pentoside-Hexuronide_GPH:Cation_Symporter Family	0	0	0	0	0	0	0	0.0703883	0	0	0	0	0	0	0	0	0	0.0183392	0	0	0	0	0
PITG_00907	Glycoside-Pentoside-Hexuronide_GPH:Cation_Symporter Family	1.21924	0.750612	0.976965	0.805027	1.20639	0.69316	0.440956	0.140777	0.180973	0.129375	0.0663908	0.287346	0.0560757	0.219961	0.227769	0	0.195724	0.47682	0.319364	0.251926	0.206387	0.224219	0.137182
PITG_00908	Glycoside-Pentoside-Hexuronide_GPH:Cation_Symporter Family	0	0	0	0	0	0	0	0	0	0	0	0	0	0	0	0	0	0	0	0	0	0	0
PITG_00919	Glycoside-Pentoside-Hexuronide_GPH:Cation_Symporter Family	19.6298	16.7182	25.0392	30.417	26.5639	28.7496	27.8537	30.1966	14.09	21.772	11.8176	31.9146	5.66364	6.90678	21.8658	31.4426	23.8784	28.4442	25.8457	26.1374	19.0432	15.6558	15.09
PITG_00935	Glycoside-Pentoside-Hexuronide_GPH:Cation_Symporter Family	1.21924	1.97889	4.05259	6.67955	13.5023	13.6652	16.6828	19.8495	2.43021	3.51161	2.09131	3.06503	1.8505	1.40775	4.09983	4.73329	3.52304	6.12531	4.92733	4.97554	8.40631	8.01254	7.44211
PITG_00991	Amino_Acid-Polyamine-Organocation_APC_Superfamily	2.31656	1.84241	5.13811	6.44021	38.8134	22.6762	21.6069	22.4539	3.5419	5.56313	2.32368	3.52478	1.90657	2.72752	3.18876	2.36664	3.13159	3.66785	2.57772	2.60324	7.94591	5.77035	6.85909
PITG_00993	Amino_Acid-Polyamine-Organocation_APC_Superfamily	0	0	0.0723678	0.0870299	0.0463998	0.0330076	0.0734927	0.0703883	0	0	0.0331954	0.0574693	0	0.0439922	0	0	0	0.0366785	0.0228117	0.0419877	0.0873177	0.0527575	0.07545
PITG_01034	Mitochondrial_Carrier_MC_Family	31.9442	20.0618	24.1708	19.6688	18.9311	20.1016	20.5045	17.4563	64.9951	42.8971	42.5233	46.0712	29.2154	32.0703	68.1028	76.7469	78.8769	40.383	31.5714	32.6664	18.559	21.835	21.8256
PITG_01050	Amino_Acid-Polyamine-Organocation_APC_Superfamily	0.85347	6.75551	44.1805	113.596	269.165	255.941	219.67	218.485	587.024	478.54	319.406	840.373	92.5809	107.077	0.227769	0.338092	0.391449	9.77482	8.16659	14.6747	20.1307	12.121	9.60272
PITG_01051	Amino_Acid-Polyamine-Organocation_APC_Superfamily	14.6309	16.5135	7.27296	7.63687	8.16636	8.71401	11.3914	10.6286	8.55743	7.70705	6.14115	9.76977	7.28983	6.7748	17.7659	24.0045	18.3981	12.1406	11.7024	11.4207	8.99372	8.98196	9.58215
PITG_01053	Amino_Acid-Polyamine-Organocation_APC_Superfamily	18.4106	20.1301	38.1016	50.4338	36.099	36.1763	40.715	48.1456	23.9918	26.5219	56.2994	66.99	39.253	40.5608	15.716	12.8475	12.9178	21.9337	21.078	17.11	15.487	15.8602	15.3095
PITG_01081	Drug/Metabolite_Transporter_DMT_Superfamily	4.75505	3.41187	5.86179	7.04942	10.9503	10.0013	12.1263	10.6286	2.24923	2.10696	1.22823	1.24517	1.12151	0.703876	2.50545	3.04283	3.91449	1.26541	1.43714	2.0364	7.93003	6.79912	6.02914
PITG_01114	Mitochondrial_Carrier_MC_Family	5.60852	3.41187	23.7004	32.0488	32.9902	34.1959	35.2765	39.8398	52.5855	42.2502	32.963	41.0714	39.253	36.2936	3.18876	1.69046	5.28456	27.6006	28.469	30.4621	49.3027	46.9476	45.3592
PITG_01125	Drug/Metabolite_Transporter_DMT_Superfamily	18.7764	21.0854	25.5096	34.0287	40.7622	40.9955	36.2319	38.2912	100.104	49.2179	33.0294	48.5615	40.2062	41.6167	24.8268	24.3426	32.0988	23.1808	25.2069	25.3816	24.3616	24.1827	22.2852
PITG_01163	Amino_Acid-Polyamine-Organocation_APC_Superfamily	0	0	0.0361839	0.0870299	0.649597	0.330076	0.514449	0.492718	0.0258533	0.0554464	0.199172	0.172408	0.168227	0.0879845	0	0	0	0.0550177	0.13687	0.0629816	0.190511	0.257193	0.22635
PITG_01210	Folate-Biopterin_Transporter_FBT_Family	11.0951	15.0805	52.0686	58.2665	41.8294	40.2693	16.9768	15.8374	11.4271	20.4597	11.4192	17.9687	6.05617	6.11492	13.8939	10.8189	11.7435	26.7753	31.2748	28.1738	4.73897	5.48678	4.25263
PITG_01211	Folate-Biopterin_Transporter_FBT_Family	14.509	17.4688	16.138	12.7064	17.3535	21.0259	24.6936	28.2257	45.6052	33.7299	35.3531	36.5121	37.0099	31.2785	23.6879	21.6379	27.5971	23.8777	21.3061	22.3165	13.9073	13.7104	13.3478
PITG_01212	Folate-Biopterin_Transporter_FBT_Family	10.6074	9.62149	7.74335	7.267	11.7159	14.3253	17.5648	16.8228	20.7085	20.3119	17.2284	19.3097	14.2432	12.2738	16.3993	12.8475	14.0922	14.0845	12.3639	12.6803	6.00904	5.59229	5.12374
PITG_01214	Folate-Biopterin_Transporter_FBT_Family	29.5057	26.7491	17.8025	16.144	15.7063	21.4219	27.4863	28.1553	20.088	18.5561	40.0005	30.0947	17.6078	16.6291	35.0764	36.1758	35.6218	18.486	16.4244	17.7608	11.0576	10.2613	9.37637
PITG_01222	Drug/Metabolite_Transporter_DMT_Superfamily	23.8972	24.9067	55.9041	42.9493	30.4846	51.5249	49.1666	48.3568	614.299	228.624	191.571	150.167	254.808	210.063	44.8704	44.2901	42.6679	80.3442	92.9349	92.331	203.395	228.519	204.792
PITG_01263	Folate-Biopterin_Transporter_FBT_Family	1.70694	2.7295	13.6413	25.3257	40.6462	34.526	32.1898	23.7209	6.64429	7.4483	6.57269	5.95765	5.60757	4.31124	1.36661	1.35237	0.587173	4.62149	5.63449	7.11692	11.5815	11.6792	10.2955
PITG_01368	Folate-Biopterin_Transporter_FBT_Family	9.75395	10.645	11.3979	12.7499	11.7391	13.2691	13.3757	14.7815	30.0415	26.1892	17.2616	26.4167	17.1031	15.0014	25.9656	24.3426	25.2484	19.8247	21.1465	21.1198	40.5392	41.0915	47.0808
PITG_01412	Mitochondrial_Tricarboxylate_Carrier_MTC_Family	17.1913	15.4899	27.4274	33.5935	28.8606	31.5223	27.1188	27.8034	11.2203	15.2663	10.3902	14.7313	16.1498	17.2889	14.5772	15.2141	18.2024	20.1915	24.226	22.7154	17.7255	19.4873	16.4344
PITG_01419	Major_Facilitator_Superfamily_MFS	6.34007	4.84486	11.8683	17.9282	17.2143	23.6665	39.6126	35.5461	11.4271	12.383	11.3528	12.6241	10.5422	7.87461	9.79405	8.79039	5.48028	8.1793	7.87004	8.31357	14.5185	14.9106	15.9885
PITG_01608	Major_Facilitator_Superfamily_MFS	163.622	240.196	146.545	127.39	62.3845	63.2096	51.8859	53.7767	108.765	98.4174	73.561	137.409	76.4872	79.098	261.023	282.983	258.943	184.603	160.594	146.18	49.7869	45.4836	41.9502
PITG_01626	Drug/Metabolite_Transporter_DMT_Superfamily	55.7194	44.4226	50.2594	39.7074	42.595	45.7486	46.5209	43.4296	94.7264	94.4807	109.412	90.3991	107.441	111.74	74.0248	54.7709	55.1943	64.4258	64.2606	67.0334	131.127	108.555	139.198
PITG_01721	Drug/Metabolite_Transporter_DMT_Superfamily	29.8715	45.105	56.3383	77.6742	75.7708	76.9738	79.8866	80.2427	112.022	91.5421	91.9181	98.713	84.1696	97.8387	53.5256	59.5042	51.4755	71.3213	73.6818	73.4365	67.1632	67.5955	66.2176
PITG_01731	Folate-Biopterin_Transporter_FBT_Family	0.243849	0.409425	2.35195	3.80756	5.33597	5.71032	4.18908	5.91262	4.62773	3.60402	2.82161	3.56309	2.18695	2.77151	0.911074	0.338092	0.587173	1.63219	2.28117	3.04411	7.49344	7.22118	5.45298
PITG_01919	Mitochondrial_Carrier_MC_Family	12.6801	15.5581	33.3254	43.515	49.6477	52.9112	68.0542	77.0752	84.2816	60.1409	47.9674	58.7336	39.9259	41.1327	19.8159	19.2712	27.01	37.1553	38.1868	41.6728	44.5241	43.8415	45.414
PITG_01993	Major_Facilitator_Superfamily_MFS__MFS_Sugar-domain	1.70694	1.02356	1.84538	3.26362	4.45438	4.45603	6.76133	8.09465	4.757	5.80339	5.7428	6.03427	5.77579	6.2029	3.41653	3.38092	3.52304	4.60315	4.15173	5.31145	4.80247	4.97239	4.66418
PITG_02036	Equilibrative_Nucleoside_Transporter_ENT_Family	10.8513	12.0098	41.9009	68.2532	49.2765	44.0982	40.7885	41.1772	35.2121	43.507	26.4567	34.8264	25.8509	25.9994	13.6661	7.77612	12.5264	42.0152	40.103	41.5468	45.5401	46.0309	48.1508
PITG_02102	Multidrug/Oligosaccharidyl-lipid/Polysaccharide_MOP_Flippase_Superfamily	0	0	1.01315	2.34981	3.94398	4.68708	5.87942	4.2233	0.180973	0.388125	0.0995862	0.172408	0.0560757	0.175969	0	0	0	0.220071	0.250929	0.482859	2.92117	2.69723	2.78479
PITG_02174	Ammonia_Channel_Transporter_Amt_Family	4.9989	3.2754	2.49669	9.94317	57.3501	46.4747	11.4649	9.29126	64.8917	57.7937	7.10382	12.3367	6.89731	8.22655	9.11074	12.5094	8.80759	2.14569	2.44085	3.10709	4.21506	2.11689	1.86567
PITG_02175	Ammonia_Channel_Transporter_Amt_Family	3.65773	4.09425	1.44736	1.95817	2.80719	2.37655	1.76383	1.47815	0.801451	0.942589	0.564322	0.249033	0.504681	0.923837	99.9904	85.1992	100.602	9.13295	9.5581	7.99866	6.51707	6.42982	8.44354
PITG_02200	Major_Facilitator_Superfamily_MFS__MFS_Sugar-domain	0.487697	0	0.325655	0.152302	1.13679	1.22128	2.27827	2.74514	0.749745	1.53402	0.929471	1.13023	0.953286	0.967829	0	0	0.195724	0.183392	0.342176	0.503853	6.5647	5.28234	5.61759
PITG_02232	Major_Facilitator_Superfamily_MFS	9.38818	8.59792	25.9438	37.4229	34.9158	40.9625	35.7175	32.449	14.4261	16.5415	12.2491	12.5475	14.5236	18.6967	14.1217	11.157	9.98194	22.9057	20.3024	21.1198	13.4152	14.6402	11.3038
PITG_02289	Major_Facilitator_Superfamily_MFS	76.4466	71.3764	51.5258	39.1635	34.591	36.0443	28.5887	27.8034	65.2278	28.7213	82.8225	40.3243	64.7674	66.8242	127.778	115.289	112.346	71.6331	67.3402	59.6645	22.2025	21.901	18.6293
PITG_02408	Amino_Acid/Auxin_Permease_AAAP_Family	2.68234	3.75306	2.49669	2.45859	3.24798	4.09294	6.32037	7.32038	6.28234	5.58161	7.66814	10.1146	6.95338	7.3467	5.46645	7.43802	6.85035	6.74884	5.79417	6.76002	3.07199	3.46881	3.27179
PITG_02409	Folate-Biopterin_Transporter_FBT_Family	72.1792	59.2984	79.4598	24.1726	2.25039	3.06971	0.661434	0.281553	12.0735	5.63705	16.0334	13.2562	27.4771	17.113	123.451	117.994	114.303	94.0803	84.2436	70.4974	3.81816	5.30872	2.43498
PITG_02556	Major_Facilitator_Superfamily_MFS__MFS_Sugar-domain	10.8513	11.8733	17.9834	23.3023	21.5295	22.8413	24.767	29.0704	37.177	29.8856	28.9464	32.5084	26.692	25.3835	23.0046	30.7664	24.0741	29.1961	33.2138	33.9051	21.885	21.7559	20.5155
PITG_02651	Solute:Sodium_Symporter_SSS_Family	22.1902	13.6475	23.7728	37.7275	26.7031	31.5223	39.3186	37.8689	9.87595	25.6347	7.76772	15.3443	9.81324	13.6816	29.1544	24.6807	28.9672	20.1915	18.3862	18.6425	23.417	20.094	18.06
PITG_02811	Sulfate_Permease_SulP_Family	16.4598	17.3323	20.1906	26.283	22.7591	23.9635	20.431	24.0024	19.9329	18.6854	23.104	23.6965	24.5611	20.5884	20.9547	21.976	20.9425	29.9663	23.6101	25.0457	15.4155	15.2799	14.3492
PITG_02824	Sulfate_Permease_SulP_Family	31.5784	32.4128	43.4568	40.5559	47.9773	46.7058	42.8462	50.6796	48.7593	58.3112	75.2872	65.4192	64.4309	67.924	74.2525	77.4231	73.5923	63.0687	56.2537	55.7387	30.4897	31.3511	24.8916
PITG_02832	Sulfate_Permease_SulP_Family	33.0415	17.3323	12.0854	13.3591	14.0823	13.6982	9.84802	11.6141	12.7715	13.3811	10.2906	12.0302	10.7104	8.00659	42.365	29.7521	35.4261	23.4009	23.5417	21.3508	8.81908	9.69419	9.82907
PITG_02993	Multidrug/Oligosaccharidyl-lipid/Polysaccharide_MOP_Flippase_Superfamily	0	0	0	0	0	0.0330076	0	0	0.0258533	0.0554464	0.0331954	0	0	0	0	0	0	0	0	0	0.0158759	0.00659469	0.0137182
PITG_03029	Folate-Biopterin_Transporter_FBT_Family	6.09622	4.3672	4.52299	4.22095	6.33357	9.80326	13.9636	15.4854	6.41161	6.5242	5.776	5.13392	3.53277	3.51938	4.09983	3.71901	5.87173	4.18135	4.44828	3.92585	7.64427	7.35967	7.37352
PITG_03038	Major_Facilitator_Superfamily_MFS	1.21924	2.25184	10.6381	21.5181	27.8399	27.0002	37.9957	37.165	23.0611	53.9309	19.6849	39.2707	23.4396	27.8911	2.73322	1.69046	2.93586	24.5012	22.652	23.1352	27.8146	26.3722	25.5981
PITG_03041	Major_Facilitator_Superfamily_MFS	108.269	172.027	55.8679	62.5527	26.3783	25.7129	19.3286	23.7209	6.43746	10.6088	6.80506	11.5896	5.94402	5.54302	380.373	476.372	374.225	153.903	143.691	110.785	13.5739	13.6048	13.7868
PITG_03042	Major_Facilitator_Superfamily_MFS	166.549	278.273	89.1571	104.893	42.4558	36.9685	27.1923	37.4466	9.41059	15.1184	8.89637	15.3251	7.57021	8.00659	655.973	704.246	629.841	285.267	293.404	222.577	17.1619	19.3158	18.2383
PITG_03051	Drug/Metabolite_Transporter_DMT_Superfamily	0.121924	0.887087	5.42758	10.139	50.2277	30.5981	18.7406	65.8835	0.620478	0.702321	1.16184	0.632162	0.224303	0.351938	0.683306	0.676184	0.782897	1.24707	1.7565	2.33032	4.3897	3.79194	3.51871
PITG_03052	Drug/Metabolite_Transporter_DMT_Superfamily	0	0	0.434207	1.32721	18.5135	25.911	20.284	48.4272	0.284386	0.314196	0.199172	0.191564	0	0.0439922	0	0	0	0.0550177	0.0684351	0.104969	0.515968	0.336329	0.397827
PITG_03053	Drug/Metabolite_Transporter_DMT_Superfamily	0.121924	0.27295	1.19407	1.65357	1.92559	2.77264	4.63004	4.71602	16.21	14.8596	6.97103	12.8156	6.39262	6.11492	1.36661	2.02855	2.54442	3.11767	2.62335	3.04411	3.89754	3.50837	3.36095
PITG_03104	Choline_Transporter-like_CTL_Family	46.697	32.0034	43.7101	46.6915	84.9579	65.3551	81.7974	73.7669	108.584	112.593	96.6318	104.939	125.666	158.504	46.9203	54.4328	56.9558	59.3458	49.6155	53.9122	111.06	105.588	123.875
PITG_03167	Major_Facilitator_Superfamily_MFS	9.9978	16.7182	18.3814	22.2144	24.5687	24.2936	23.8116	23.7912	21.7167	19.166	27.5854	22.7195	26.0752	26.2634	20.4992	29.0759	31.7073	24.7763	25.5719	26.7252	17.5588	16.5329	15.1586
PITG_03417	Mitochondrial_Carrier_MC_Family	20.2394	18.1512	15.6676	14.9474	12.2727	11.9158	12.2733	8.65776	29.0074	18.0201	36.3822	29.635	19.9629	22.876	38.2651	39.5568	33.4689	29.6546	28.9937	29.2444	12.8436	12.8794	12.3669
PITG_03447	Folate-Biopterin_Transporter_FBT_Family	21.5806	19.7206	10.7104	9.37747	13.2471	17.197	32.7043	29.1408	2.97313	4.12152	3.88386	3.71635	3.08416	2.19961	33.482	35.8378	30.3373	12.1039	10.1512	9.11133	11.2799	10.2745	9.45182
PITG_03448	Folate-Biopterin_Transporter_FBT_Family	5.36467	6.5508	15.74	16.1005	8.86235	12.7079	10.8034	11.6141	20.1914	33.2863	32.0668	46.0329	42.5053	37.5254	38.4929	21.976	40.1235	66.5348	61.0441	67.2433	16.8682	21.2151	21.318
PITG_03540	Major_Facilitator_Superfamily_MFS	325.294	203.143	192.679	115.206	80.2252	61.1631	36.5994	30.0558	2.24923	2.92018	3.21995	4.02285	9.58894	9.76628	222.758	195.755	197.29	173.067	171.43	166.334	9.93834	11.3824	10.028
PITG_03542	Major_Facilitator_Superfamily_MFS	52.3055	89.6641	107.611	90.881	23.3391	23.9635	6.32037	7.60194	0.827304	1.18286	0.630713	0.938664	0.89721	0.879845	12.9828	10.4809	13.8964	51.2399	36.704	27.0611	1.2542	1.78716	1.49528
PITG_03665	Amino_Acid-Polyamine-Organocation_APC_Superfamily	5.24275	6.20961	8.72032	14.534	25.6823	24.4586	32.1163	43.0776	18.6402	20.201	14.4732	19.9418	9.81324	9.0624	5.92198	8.11421	8.0247	12.6908	13.2764	14.0659	25.8778	24.2619	25.7559
PITG_03725	Amino_Acid-Polyamine-Organocation_APC_Superfamily	0	0	0.0723678	0.217575	1.09039	1.12226	0.881913	1.75971	0.0517065	0.443571	0.0995862	0.421441	0.168227	0.0879845	0	0	0	0.47682	0.570293	0.419877	3.17519	2.67085	3.3198
PITG_03817	Major_Facilitator_Superfamily_MFS	10.9732	21.563	14.7992	19.647	18.7223	20.1346	21.3864	22.8058	32.058	22.8624	23.6019	22.7195	25.6266	26.8793	38.2651	43.952	40.9064	26.9404	27.3512	27.0191	12.5579	11.7979	10.1446
PITG_03886	Equilibrative_Nucleoside_Transporter_ENT_Family	13.6555	10.3721	7.20059	10.9875	24.2439	22.2141	30.279	42.0922	0.904864	1.3492	1.12864	1.34095	1.45797	0.835852	9.11074	8.4523	10.9606	5.11665	4.81327	4.17778	10.4305	10.967	10.9951
PITG_04173	Sweet_MtN3_Family	7.43739	3.41187	5.78942	2.15399	6.00877	4.48904	1.46985	2.67476	10.8325	10.3685	38.2743	39.194	14.1871	9.50232	26.6489	18.9332	20.7468	10.7468	9.83185	10.098	4.16743	3.93043	3.39525
PITG_04214	Major_Facilitator_Superfamily_MFS	1.95079	1.97889	1.73683	0.805027	0.556797	0.69316	0.293971	0.281553	0.0775598	0.240268	0.298759	0.134095	0	0	0.911074	1.69046	0.587173	0.770248	0.387799	0.188945	0.00793797	0	0.00685909
PITG_04244	Amino_Acid/Auxin_Permease_AAAP_Family	0	0	0	0	0	0	0	0	0	0	0	0	0	0	0	0	0	0	0	0	0	0	0
PITG_04303	Glycoside-Pentoside-Hexuronide_GPH:Cation_Symporter Family	0	0	0	0	0	0.0660152	0.146985	0.0703883	0.0258533	0.0554464	0	0.0191564	0.112151	0	0.227769	0	0	0	0	0	0.00793797	0	0.00685909
PITG_04317	Major_Facilitator_Superfamily_MFS	0	0	0	0	0	0	0	0	0	0	0	0	0	0	0	0	0	0	0	0	0	0	0
PITG_04320	Major_Facilitator_Superfamily_MFS	3.04811	17.6735	230.6	442.025	179.103	266.9	56.6629	117.056	41.8047	79.2699	23.1372	38.5044	1.40189	0.527907	0.683306	0.338092	0.195724	21.3285	17.8388	11.2737	2.82592	4.77455	2.34581
PITG_04398	Amino_Acid/Auxin_Permease_AAAP_Family	148.26	156.81	107.502	63.967	33.1062	61.6912	38.3632	42.8665	810.784	487.134	202.226	330.64	918.015	691.822	43.0483	43.952	45.2123	84.9474	115.404	113.136	113.156	135.844	119.54
PITG_04399	Amino_Acid/Auxin_Permease_AAAP_Family	0.121924	0.341187	0.325655	0.217575	1.04399	1.55136	2.86622	2.67476	3.25751	3.65946	2.78841	2.58612	1.57012	1.62771	0.683306	0	0.391449	0.330106	0.387799	0.419877	1.38121	1.04196	1.01515
PITG_04400	Amino_Acid/Auxin_Permease_AAAP_Family	0	0.341187	0.144736	0.369877	0.603197	0.528122	2.0578	1.75971	2.97313	2.80929	1.82575	2.2413	1.62619	1.09981	0.227769	0	0	0.275089	0.205305	0.314908	0.785859	0.553954	0.555586
PITG_04468	Mitochondrial_Carrier_MC_Family	38.4062	28.3868	26.7761	18.1675	11.2287	12.2458	11.9793	11.4029	37.6682	26.1153	33.129	32.7575	38.0754	37.0855	24.3712	34.4854	35.2304	24.6663	23.2908	22.8833	8.85084	8.87645	8.49155
PITG_04482	Drug/Metabolite_Transporter_DMT_Superfamily	15.4844	16.2405	23.3748	32.5274	28.443	30.5981	28.7356	40.1213	33.2214	33.2309	41.8262	41.2438	37.066	36.4696	32.1154	32.1187	32.8817	35.6698	41.0611	40.7071	23.2583	24.9081	21.9834
PITG_04588	Amino_Acid/Auxin_Permease_AAAP_Family	15.9721	18.2876	19.8288	19.1248	18.9775	25.2838	24.4731	26.8883	45.6569	41.7512	30.1746	35.2478	26.2434	21.9521	27.1045	38.2044	27.2057	23.9511	26.3475	27.1661	44.9845	51.9529	39.769
PITG_04597	Drug/Metabolite_Transporter_DMT_Superfamily	0.85347	0.750612	1.04933	1.28369	1.36879	2.07948	2.13129	2.67476	1.00828	1.18286	2.35687	2.12636	2.01872	1.45174	0.455537	0	1.17435	0.861945	0.752786	0.608822	0.500092	0.646279	0.548727
PITG_04626	Amino_Acid/Auxin_Permease_AAAP_Family	32.188	27.0903	42.1904	45.1903	50.2277	51.7559	50.71	49.483	30.8946	37.5003	32.0668	33.0257	33.5893	35.4137	36.443	32.7949	30.533	47.6637	49.2048	47.3831	45.7783	47.1652	43.3426
PITG_04844	Folate-Biopterin_Transporter_FBT_Family	6.82776	4.02601	6.65783	6.78833	9.07115	12.3448	19.9165	20.6238	6.82526	10.7012	7.80092	11.513	6.00009	5.41104	5.23868	3.71901	4.50166	5.77686	6.11354	7.01195	3.41333	3.29734	2.1126
PITG_04868	Mitochondrial_Carrier_MC_Family	5070.96	5110.92	4188.14	3359.7	2475.84	2666.52	1620.66	2039.29	3223.38	2215.16	3393.5	3272.09	4697.23	4716.1	6803.45	8272.1	7831.13	4433.84	4420.86	3956	582.306	634.633	413.068
PITG_04869	Folate-Biopterin_Transporter_FBT_Family	9.5101	9.68972	14.9801	24.4336	22.7591	18.9134	16.3889	18.8641	56.0757	29.1463	25.5605	25.5547	14.9161	12.0539	13.6661	15.5522	13.8964	12.0489	10.6303	11.8825	19.3845	20.094	20.9545
PITG_04880	Equilibrative_Nucleoside_Transporter_ENT_Family	7.80316	7.57436	9.69728	10.1825	11.0663	11.9158	10.289	10.3471	22.5958	20.6815	21.2783	23.8881	15.9255	14.2975	12.9828	16.5665	14.4836	17.1289	15.261	16.0393	9.04929	10.2613	10.3229
PITG_04939	Dicarboxylate/Amino_Acid:Cation_Naor_H+_SymporterDAACSFamily	11.7047	6.27785	13.6413	16.601	31.6678	26.142	26.8983	49.6238	25.724	19.0736	14.5064	11.6279	7.12161	5.93895	15.9438	15.5522	14.4836	14.7448	14.0748	15.6404	4.50877	5.24278	6.14574
PITG_04976	Dicarboxylate/Amino_Acid:Cation_Naor_H+_SymporterDAACSFamily	1.09732	0.955325	5.10193	10.5741	55.9813	49.1814	67.5398	75.0339	12.3579	8.70509	5.01251	5.57452	7.12161	4.61918	1.82215	1.01428	2.93586	3.33774	2.9199	4.0938	12.2483	11.8177	13.4781
PITG_04981	Sweet_MtN3_Family	0	0	0	0	0	0	0	0	0.0258533	0	0	0	0	0	0	0	0	0	0	0	0	0	0
PITG_04982	Sweet_MtN3_Family	0	0	0	0	0	0	0	0	0	0	0	0	0	0	0	0	0	0	0	0	0	0	0
PITG_04998	Sweet_MtN3_Family	1.70694	2.32007	7.74335	6.65779	8.11996	10.1003	14.625	10.2767	4.96383	5.08259	4.21582	4.82742	2.41125	2.77151	3.41653	4.3952	2.34869	3.02598	4.03767	3.44299	7.54107	6.97718	8.2652
PITG_04999	Sweet_MtN3_Family	3.41388	2.32007	9.33544	20.2127	138.132	474.154	838.625	830.019	0.956571	0.554464	0.697103	0.862039	1.00936	0.659883	0.227769	0.338092	0.782897	0.550177	0.729975	0.776773	1.50028	1.34532	1.18662
PITG_05000	Sweet_MtN3_Family	1.34117	0.955325	1.08552	1.76236	8.93195	5.47926	6.24688	14.4296	0.646332	1.09045	0.43154	1.1877	0.504681	0.747868	1.59438	2.36664	3.13159	2.43912	1.80212	1.65851	3.00055	2.73679	3.22377
PITG_05001	Sweet_MtN3_Family	3.41388	1.91065	2.13485	1.87114	2.73759	3.0367	3.38066	3.94174	5.55845	5.80339	4.61416	5.13392	4.54213	3.73934	4.78314	5.40947	4.89311	2.69587	3.01115	3.10709	2.54015	2.57193	2.55158
PITG_05002	Sweet_MtN3_Family	4.26735	4.64015	4.77627	4.5038	8.02716	9.30815	11.2444	14.4296	12.8491	14.1943	14.1412	12.7773	9.98147	8.93042	8.19967	15.8903	9.78622	8.08761	6.59258	7.20089	6.75521	6.30452	6.51613
PITG_05079	Major_Facilitator_Superfamily_MFS__MFS_Sugar-domain	268.355	235.283	241.021	219.816	131.195	130.446	121.116	105.512	446.176	319.612	660.024	465.769	776.704	661.819	523.64	312.059	329.795	373.094	368.341	346.042	67.4331	85.9486	68.3097
PITG_05151	Amino_Acid/Auxin_Permease_AAAP_Family	12.5582	8.05202	21.1314	18.7332	19.3951	26.5381	29.6911	31.6747	143.718	108.564	118.308	109.881	51.2531	33.874	14.1217	21.6379	15.4622	36.4401	37.9815	34.3669	88.9688	116.97	106.851
PITG_05221	Mitochondrial_Carrier_MC_Family	26.9453	20.1301	18.7433	15.7959	11.8783	8.78003	5.071	5.27912	28.8781	13.8801	11.6848	16.5511	23.0471	23.9758	33.482	40.571	52.2584	29.4712	26.0282	24.2689	8.89846	8.92921	9.28721
PITG_05222	Mitochondrial_Carrier_MC_Family	7.92508	7.23317	25.6544	35.0513	24.6847	28.1225	22.1213	20.4126	101.241	49.8279	33.5606	39.7687	49.5148	61.4571	9.33851	11.4951	10.7648	25.1431	32.0733	32.5825	35.451	38.8031	37.0116
PITG_05310	Dicarboxylate/Amino_Acid:Cation_Naor_H+_SymporterDAACSFamily	13.1678	17.2641	22.2893	29.7642	26.2159	32.8426	31.3814	32.3082	51.7582	42.4165	33.8593	53.1591	28.4864	23.3599	25.0545	23.3283	27.5971	22.1905	20.6218	21.5607	34.7921	32.8811	31.1471
PITG_05421	Putative_Cholesterol_Transporter_Start1_Family	69.6188	48.9945	68.3875	51.6305	78.5084	78.7232	93.4827	82.2135	#N/A	#N/A	#N/A	#N/A	#N/A	#N/A	54.6645	58.4899	69.6779	67.2867	62.276	73.9614	97.2878	91.3298	95.5334
PITG_05426	Major_Facilitator_Superfamily_MFS	20.4833	15.9676	30.503	44.9945	57.9533	92.7514	124.423	116.633	200.751	230.971	131.686	134.919	160.489	190.97	30.9765	26.0331	46.3867	50.9648	48.3608	65.5638	176.461	142.689	140.762
PITG_05505	Amino_Acid-Polyamine-Organocation_APC_Superfamily	241.898	220.407	378.158	499.835	443.582	370.775	291.399	253.328	387.747	373.653	346.527	364.968	335.837	356.029	233.463	224.155	218.233	377.568	359.49	359.52	260.064	260.866	232.736
PITG_05511	Mitochondrial_Carrier_MC_Family	40.7227	33.8458	21.3123	12.1842	11.1591	13.104	9.99501	12.5291	32.5234	14.8781	28.9796	26.3975	32.4678	23.6238	48.9702	52.7424	54.4114	16.0468	13.938	12.2814	0.484216	0.672658	0.219491
PITG_05557	Drug/Metabolite_Transporter_DMT_Superfamily	24.7506	16.5817	27.6807	24.9123	28.559	28.4856	29.1766	29.8446	36.8668	31.4012	35.9506	32.3743	25.5144	34.6219	24.1435	28.3997	24.857	27.2705	28.0128	28.5726	14.9075	14.2907	13.1283
PITG_05620	Folate-Biopterin_Transporter_FBT_Family	0	0	0.180919	0.522179	1.57759	2.47557	5.87942	8.86893	1.93899	1.12741	5.776	3.39069	3.58884	3.29942	0	0	0	0.0916962	0	0.0419877	0.206387	0.171462	0.274364
PITG_05637	Mitochondrial_Carrier_MC_Family	42.1858	46.7427	41.2858	31.5919	27.7239	28.5846	22.4888	27.6626	65.8224	48.4047	59.7517	64.0782	51.9821	51.9548	57.3977	86.8896	81.617	50.6897	42.0648	39.1325	21.2182	24.5125	21.0986
PITG_05902	Major_Facilitator_Superfamily_MFS	22.556	91.9841	873.587	1391.91	616.56	572.418	424.641	379.323	95.2176	106.623	46.208	51.1476	113.385	114.6	3.87207	2.70474	7.63325	146.017	127.038	205.341	22.8931	28.5748	15.7553
PITG_05934	Mitochondrial_and_Plastid Porin_MPP_Family	35.8458	43.6038	35.0622	34.9425	33.315	35.2191	30.0585	32.3786	47.4666	34.3029	44.3159	37.5849	53.5522	48.5674	51.7035	62.8851	49.9097	40.9882	41.8595	40.5811	24.5918	23.9849	23.1906
PITG_06157	Major_Facilitator_Superfamily_MFS	4.87697	3.34364	2.35195	0.848542	0.231999	0.297069	0.293971	0.281553	6.07552	4.38027	4.97931	9.08014	1.90657	0.923837	0.683306	1.69046	0.195724	1.43046	2.23555	2.35131	0.261953	0.178057	0.363532
PITG_06239	Folate-Biopterin_Transporter_FBT_Family	6.70584	5.66371	8.06901	7.04942	5.49837	5.1822	5.65894	4.29369	10.5223	8.16911	8.19926	7.471	9.98147	7.25872	14.1217	14.876	7.43752	8.50941	10.174	9.86711	2.32583	2.42684	2.40754
PITG_06332	Major_Facilitator_Superfamily_MFS__MFS_Sugar-domain	0	0	0.0723678	0	0.0463998	0.0330076	0	0	0.0517065	0.0369643	0	0	0.0560757	0	0	0	0	0	0.0456234	0	0.0396898	0.0527575	0.102886
PITG_06336	Glycoside-Pentoside-Hexuronide_GPH:Cation_Symporter Family	1.82887	9.41677	53.5521	139.552	267.935	204.911	662.316	588.728	0.749745	4.89777	0	0.0574693	0	0.0879845	1.59438	2.02855	3.32731	2.56749	1.1634	2.47728	6.23131	2.38068	2.18119
PITG_06357	Folate-Biopterin_Transporter_FBT_Family	0.85347	0.409425	0.904597	3.39417	9.81355	17.263	30.3525	48.6383	224.148	213.118	425.797	469.964	385.184	378.289	6.60529	0.676184	8.80759	9.31634	7.87004	24.3529	13.8041	8.75115	10.9334
PITG_06358	Major_Facilitator_Superfamily_MFS__MFS_Sugar-domain	94.2475	99.4903	185.406	271.751	376.998	384.176	492.548	422.611	406.439	413.63	307.788	411.691	368.137	497.112	142.355	84.8611	103.93	216.99	225.311	229.841	637.76	546.146	603.764
PITG_06428	Major_Facilitator_Superfamily_MFS__MFS_Sugar-domain	61.0841	70.2164	155.41	213.354	307.63	272.478	311.242	396.568	277.018	340.312	364.685	307.461	342.959	347.187	97.7127	63.2232	72.8094	179.395	183.452	183.108	267.271	272.486	338.229
PITG_06564	Major_Facilitator_Superfamily_MFS	15.7282	19.3794	26.0524	30.4822	22.6663	24.7227	22.7827	20.6942	66.2619	26.5219	22.0417	39.2515	16.2059	14.7814	15.4883	16.2284	27.5971	9.95821	9.83185	10.6019	6.1678	5.75716	5.89196
PITG_06611	Amino_Acid/Auxin_Permease_AAAP_Family	54.2563	41.5566	84.5617	119.449	112.403	108.166	121.777	90.9417	96.4585	132.646	88.2002	113.521	82.263	88.9083	79.719	68.6327	71.0479	101.159	108.173	101.148	152.107	145.96	157.636
PITG_06631	Choline_Transporter-like_CTL_Family	33.5292	29.9563	70.9204	93.753	88.5539	90.6389	104.213	104.949	321.459	261.227	171.487	259.704	140.526	141.963	39.404	41.2472	46.1909	87.0748	80.5481	82.6738	137.359	139.959	146.071
PITG_06641	Amino_Acid/Auxin_Permease_AAAP_Family	0	0.614137	3.76312	8.70299	30.4614	26.3401	30.9404	30.6893	2.32679	1.79277	0.630713	0.919508	0.280378	0.131977	0.911074	0.676184	0	1.26541	2.16711	1.74249	10.3352	11.6264	14.2052
PITG_06673	Major_Facilitator_Superfamily_MFS	63.4007	57.0465	83.7295	90.968	117.391	116.385	105.021	106.427	190.047	113.591	163.487	140.551	128.974	123.046	81.7689	74.3802	75.3539	100.976	98.2044	101.547	98.2483	106.326	103.298
PITG_06834	Folate-Biopterin_Transporter_FBT_Family	13.8994	12.9651	14.5821	16.9273	20.3231	21.686	19.7695	18.8641	29.2142	23.9713	26.0584	21.8958	27.3088	26.5273	22.3213	22.3141	21.5297	17.1472	16.9719	17.8448	18.1462	17.9046	15.6936
PITG_06846	Drug/Metabolite_Transporter_DMT_Superfamily	7.55931	8.93911	11.6512	12.4235	11.1127	13.5661	13.4492	9.22087	27.1718	26.4479	20.1164	31.2441	22.4303	27.9351	16.3993	17.9189	19.5724	17.7341	16.0594	16.984	14.9472	10.8219	10.7756
PITG_06855	Major_Facilitator_Superfamily_MFS	0	0.682375	14.0755	27.1968	54.6125	35.5492	19.843	28.4369	12.151	10.1097	4.68055	4.59754	0.89721	0.879845	0	0	0	3.77789	4.76765	6.44511	39.4755	38.2888	44.3577
PITG_06910	Mitochondrial_Carrier_MC_Family	13.5336	9.07559	19.9735	21.6052	29.0694	27.8254	31.6754	33.3641	55.0933	35.19	31.3365	45.5156	34.094	38.0533	8.65521	14.1999	15.6579	20.8701	22.9258	21.7076	19.0908	20.5227	20.7282
PITG_06912	Amino_Acid/Auxin_Permease_AAAP_Family	21.3368	16.6499	48.016	74.824	66.4212	65.4871	67.9808	67.0801	83.9197	78.4197	54.8388	65.9939	36.8978	49.1833	19.8159	14.538	19.181	58.6673	54.52	59.1187	93.6045	97.9311	102.125
PITG_07084	Major_Facilitator_Superfamily_MFS	10.2416	13.3063	29.707	42.1877	37.0734	37.2326	34.3946	44.2742	56.9806	44.3571	36.6809	42.7763	29.2154	33.5661	20.9547	31.7806	24.2698	34.2394	36.2478	35.7525	32.5695	31.5028	30.2554
PITG_07085	Major_Facilitator_Superfamily_MFS	0	0.341187	0.687494	1.30545	11.7159	13.203	35.8644	61.6602	0.336092	0.388125	0.0663908	0.134095	0.224303	0.175969	0.455537	0	0	0.47682	0.593104	0.27292	2.19088	2.71701	1.98228
PITG_07086	Major_Facilitator_Superfamily_MFS	4.63313	3.07069	23.0129	33.5283	27.4687	28.1885	20.5045	32.1675	2.11997	2.56902	2.48966	2.62443	1.51404	1.84767	5.92198	2.36664	3.52304	19.6413	19.7321	19.6502	60.654	69.9894	66.2519
PITG_07087	Major_Facilitator_Superfamily_MFS	0	0.0682375	2.56906	3.26362	42.943	24.8547	27.7068	22.5946	0.258533	0.277232	0.43154	0.210721	0.336454	0.439922	0	0.338092	0.195724	0.586856	0.547481	0.419877	3.199	3.36329	3.58044
PITG_07088	Major_Facilitator_Superfamily_MFS	27.0672	28.3868	49.6081	41.4262	24.4527	29.9709	18.0792	18.8641	624.253	258.935	254.111	224.188	552.738	724.992	52.8423	42.2615	56.3686	128.448	131.76	126.656	315.685	308.163	459.696
PITG_07162	Mitochondrial_Tricarboxylate_Carrier_MTC_Family	227.877	207.92	229.695	103.631	109.271	116.649	43.8017	47.3713	73.3457	48.1275	96.2667	69.7294	75.7582	82.6614	304.982	371.225	344.083	115.446	126.696	113.325	24.6474	23.088	17.3535
PITG_07168	Major_Facilitator_Superfamily_MFS	6.09622	15.2852	35.0622	66.4256	59.1829	59.8758	54.9725	62.2233	156.024	97.5857	71.4697	101.586	47.1035	44.7841	18.9048	20.2855	25.4442	62.8119	69.6898	72.6807	128.206	129.77	128.978
PITG_07169	Major_Facilitator_Superfamily_MFS	6.46199	11.1227	17.1873	26.7835	28.6982	28.4196	33.4392	30.6893	32.4717	31.0685	22.8716	28.0067	15.9255	20.1484	11.6162	12.1713	13.505	26.5552	27.0319	25.6755	58.2012	54.8282	65.1202
PITG_07378	Folate-Biopterin_Transporter_FBT_Family	2.43849	2.59302	1.04933	0.761512	1.67039	1.41933	0.955405	2.81553	0	0.0184821	0	0.0957821	0	0	12.2995	7.43802	13.8964	6.49209	7.07163	6.4871	0.0476278	0.0527575	0.0342954
PITG_07385	Major_Facilitator_Superfamily_MFS	6.46199	6.82375	12.194	17.3842	18.7455	24.9538	25.9429	24.4951	20.8119	31.7154	24.3322	28.2174	13.8507	12.2738	9.33851	9.12848	6.65463	16.8354	17.5878	19.4823	16.4078	18.0497	16.3589
PITG_07458	Ammonia_Channel_Transporter_Amt_Family	42.3077	13.5793	19.0689	10.9658	57.4197	29.5088	23.8116	33.6456	1.00828	0.462054	0.298759	0.306503	1.57012	0.967829	147.138	75.3945	193.18	113.887	135.41	116.894	1.77017	1.83992	1.67362
PITG_07545	Mitochondrial_Carrier_MC_Family	39.3816	31.6622	25.9077	17.4495	14.0591	18.6823	17.9322	18.8641	41.753	26.9285	36.017	37.2018	43.6829	33.742	48.9702	71.6755	71.2437	32.8639	25.8229	23.7441	4.88185	4.88007	2.77107
PITG_07561	Folate-Biopterin_Transporter_FBT_Family	0	0	0	0	0	0	0	0	0	0	0	0	0	0	0	0	0	0	0	0	0	0	0
PITG_07562	Folate-Biopterin_Transporter_FBT_Family	64.7418	88.5723	153.492	149.191	87.6723	99.485	54.0906	47.3009	74.7676	86.7182	34.2245	59.6722	154.993	174.605	126.184	111.908	147.576	333.701	279.9	317.532	18.7098	25.8578	14.6784
PITG_07564	Folate-Biopterin_Transporter_FBT_Family	1.09732	0.682375	1.77301	3.37241	8.83915	7.42671	12.4203	7.25	1.2151	1.01652	0.43154	0.440598	0.616832	0.747868	1.82215	0	1.37007	1.68721	1.39151	1.93143	1.05575	0.791362	0.7545
PITG_07565	Folate-Biopterin_Transporter_FBT_Family	52.6713	64.6209	79.1341	63.1402	30.3918	34.625	23.8116	22.7354	46.6134	49.2549	41.959	64.3656	77.2162	67.88	70.1527	74.3802	61.2617	143.926	113.648	107.761	9.55732	9.83268	9.4724
PITG_07600	Folate-Biopterin_Transporter_FBT_Family	0	0	0	0.0217575	0	0	0	0	0	0	0.0331954	0	0	0	0	0	0	0	0	0	0	0	0
PITG_07645	Drug/Metabolite_Transporter_DMT_Superfamily	6.34007	8.25674	10.0591	10.5741	9.79035	10.3644	8.81913	7.95388	8.86767	6.46875	6.20754	7.35606	7.57021	6.99476	8.88297	8.4523	11.5477	10.3067	11.7024	10.8118	4.81041	5.03175	4.41725
PITG_07661	Major_Facilitator_Superfamily_MFS	3.53581	16.5817	124.726	315.353	289.418	230.327	365.7	360.951	5.5326	17.7244	0.0663908	0.0574693	1.12151	0.835852	2.04992	2.36664	4.50166	23.1808	25.0244	44.0031	208.054	109.98	116.728
PITG_07663	Major_Facilitator_Superfamily_MFS	0.487697	1.91065	10.1677	24.6077	66.3052	60.2389	125.085	133.245	0.594625	1.64491	0.0331954	0.0766257	0.0560757	0.0439922	1.82215	2.36664	3.13159	0.568517	0.501858	1.0287	106.488	28.7594	33.5821
PITG_07664	Major_Facilitator_Superfamily_MFS	0.121924	0	0.289471	0.609209	7.58636	3.76287	3.0132	9.85436	0.103413	0.129375	0.0663908	0.134095	0.0560757	0	0.911074	1.69046	1.37007	0.110035	0.114059	0.0839754	0.381023	0.263787	0.315518
PITG_07709	Major_Facilitator_Superfamily_MFS__MFS_Sugar-domain	5.36467	3.34364	7.67098	15.1432	21.4135	26.8022	35.8644	35.6165	20.2173	41.5109	6.5063	10.4786	3.9253	3.21143	3.41653	2.02855	1.95724	5.72185	5.2695	5.43741	13.5263	13.4664	12.6687
PITG_07710	Major_Facilitator_Superfamily_MFS__MFS_Sugar-domain	39.1377	46.1285	134.242	167.859	124.723	181.014	137.431	138.806	78.2578	111.41	4.51457	9.50158	33.5893	72.9831	60.1309	72.0136	67.1334	76.3463	66.6558	61.575	16.9952	17.6738	13.142
PITG_07711	Major_Facilitator_Superfamily_MFS	29.8715	40.0554	120.746	163.551	121.451	179.892	128.612	140.002	73.8886	110.616	5.14529	7.68172	27.3649	74.5668	51.0202	65.5898	55.1943	70.2577	59.0595	57.7331	22.3851	22.2834	17.0448
PITG_07713	Major_Facilitator_Superfamily_MFS	0.731546	0.204712	1.41117	2.56738	5.19677	5.31423	9.1131	8.16504	4.39505	4.80536	3.18676	3.62056	2.01872	2.41957	0.911074	0.338092	0.587173	1.41212	1.59682	1.63752	6.50914	6.05392	7.14031
PITG_07718	Major_Facilitator_Superfamily_MFS	1.70694	3.07069	7.12822	10.5306	8.74635	12.1468	6.46736	4.57524	0.387799	0.295714	0.165977	0.287346	0.112151	0.0879845	13.8939	8.79039	15.2665	3.79622	3.67268	2.30932	1.69079	1.95203	2.49671
PITG_07719	Major_Facilitator_Superfamily_MFS	0	0	0.0723678	0.0652724	0.231999	0.165038	0.293971	1.05582	0.0258533	0	0	0.0191564	0	0.0439922	0	0	0	0.0183392	0	0	0.0158759	0.0131894	0.0274364
PITG_07721	Major_Facilitator_Superfamily_MFS	4.14543	5.459	6.36836	10.0737	8.67675	7.19566	7.79023	7.74271	2.97313	3.58554	3.08717	3.62056	2.5234	2.2876	4.3276	6.08566	7.04608	7.72082	7.02601	5.56337	2.23851	2.13668	1.9617
PITG_07723	Major_Facilitator_Superfamily_MFS	0	0.477662	2.06248	10.1607	29.8118	31.3902	197.548	194.764	1.75802	5.08259	0.165977	0.287346	0.224303	0.79186	0.455537	0	0.195724	0.623534	0.456234	1.09168	6.90603	5.13067	3.93712
PITG_07855	Drug/Metabolite_Transporter_DMT_Superfamily	19.386	23.4055	21.6018	18.3633	21.9935	22.5112	24.6201	30.6189	53.3611	32.8613	38.7058	49.1745	37.3464	35.7657	31.6598	36.5139	39.9278	26.6286	25.8229	24.4368	18.3367	19.4807	19.4112
PITG_07900	Amino_Acid/Auxin_Permease_AAAP_Family	7.92508	9.2803	12.9176	15.9265	14.1751	17.0319	20.2105	20.5534	24.1728	20.1825	19.5853	20.0376	21.6452	21.6002	20.4992	21.2998	21.334	26.8303	26.0966	26.0534	26.1874	27.2229	28.4446
PITG_07924	Drug/Metabolite_Transporter_DMT_Superfamily	8.29086	6.48256	25.1478	37.3358	30.6702	35.9123	33.1452	32.0971	22.4148	31.7338	17.3612	20.9188	23.2714	21.3362	9.33851	9.46658	5.87173	16.0285	16.6754	17.5929	39.6343	37.6952	37.6152
PITG_07994	Dicarboxylate/Amino_Acid:Cation_Naor_H+_SymporterDAACSFamily	9.5101	9.89444	12.3387	15.4478	21.0191	20.3657	22.5623	29.2111	13.4695	17.3917	13.3446	15.0569	13.9068	12.2298	15.9438	19.2712	15.6579	17.7157	15.8769	16.8371	22.0676	20.7996	22.0931
PITG_08049	Equilibrative_Nucleoside_Transporter_ENT_Family	128.386	91.3018	68.7494	44.1024	47.3277	37.3316	28.8826	26.6772	69.8814	38.9049	61.7766	57.1053	110.637	126.082	101.813	126.785	126.829	62.6469	51.2807	49.6085	13.6612	14.594	12.3052
PITG_08072	Amino_Acid/Auxin_Permease_AAAP_Family	108.878	68.9881	95.0912	81.6558	69.53	62.3514	49.5341	44.4854	105.688	75.0745	90.3579	102.238	94.3753	96.8269	91.7907	83.8468	84.1615	88.1934	88.1216	77.9922	38.3325	41.8894	39.9542
PITG_08226	Amino_Acid-Polyamine-Organocation_APC_Superfamily	1.09732	0.887087	2.06248	3.0678	5.38237	6.53551	8.37817	6.6165	3.30922	3.89973	3.65149	4.1761	4.82251	3.73934	3.6443	2.36664	2.34869	3.90626	2.64616	2.79218	5.4137	5.44062	5.74106
PITG_08532	Drug/Metabolite_Transporter_DMT_Superfamily	4.63313	7.02846	22.9044	32.1358	21.5063	25.779	22.7827	21.4684	99.6902	79.9538	67.3535	92.3339	70.4871	73.467	0	0.338092	0	0.146714	0.0456234	0.0629816	0.0714417	0.0791362	0.1509
PITG_08543	Solute:Sodium_Symporter_SSS_Family	17.3133	18.4241	24.8583	33.8329	30.2526	24.9208	21.3864	18.301	11.8925	13.1223	13.1786	13.965	19.4583	21.1163	15.716	17.5808	16.2451	26.4085	24.0207	22.9043	9.71608	10.1294	8.64245
PITG_08544	Solute:Sodium_Symporter_SSS_Family	30.3592	28.6597	42.0095	55.9385	48.9749	37.2986	33.3657	31.534	20.9928	21.3654	19.5521	25.7271	29.3276	31.6744	27.7878	29.7521	30.7287	43.6658	43.3651	45.6826	18.0271	17.8452	14.5618
PITG_08571	Drug/Metabolite_Transporter_DMT_Superfamily	30.2372	26.6126	31.48	27.4362	45.8894	35.5492	29.4706	30.9709	26.422	36.2804	32.1995	42.0867	29.6079	24.3717	50.5646	56.4614	44.038	38.8975	29.8605	32.6874	18.0113	18.9531	17.9365
PITG_08578	Mitochondrial_Carrier_MC_Family	213.124	68.9881	201.291	143.142	125.813	145.168	131.037	114.17	187.152	63.7449	229.945	88.6176	193.517	182.128	61.042	73.0279	77.1154	60.0427	73.3168	68.8389	123.078	128.807	126.708
PITG_08608	Amino_Acid/Auxin_Permease_AAAP_Family	1.95079	1.70594	6.25981	11.4662	21.3903	18.4843	20.431	38.432	15.1242	19.3693	9.06235	12.8348	7.17768	5.80697	3.6443	2.02855	2.93586	7.18899	7.82442	9.51022	15.6457	14.8578	15.09
PITG_08687	Mitochondrial_Carrier_MC_Family	7.68123	6.5508	7.4177	7.85445	10.0223	9.27514	8.23118	7.39077	12.151	10.2391	10.6557	11.2831	8.80388	10.8221	10.7051	8.4523	17.028	9.79316	10.6074	11.3157	9.47794	8.90283	8.90996
PITG_08747	Mitochondrial_Carrier_MC_Family	43.527	39.646	36.2562	40.4471	39.3238	42.8769	47.5498	48.216	56.3601	56.5738	61.9094	55.3812	58.4869	50.5911	61.7253	58.1518	55.5857	43.9042	42.7719	41.022	37.9991	39.1263	40.9213
PITG_08780	Sulfate_Permease_SulP_Family	88.1513	39.5777	62.0192	30.3517	40.4142	56.113	73.9337	71.9368	49.9227	67.7555	96.6318	95.3607	58.9355	60.8413	44.8704	42.9377	30.533	56.2098	54.2919	53.5133	84.7616	73.6033	79.73
PITG_08882	Choline_Transporter-like_CTL_Family	0	0.204712	3.79931	7.65863	77.302	46.0456	50.563	62.8568	0.0775598	0.0739286	0.0331954	0.0957821	0.168227	0.0439922	0	0.338092	0.391449	0.073357	0.114059	0.0629816	0.317519	0.263787	0.274364
PITG_08964	Mitochondrial_Carrier_MC_Family	11.7047	14.7393	14.6907	16.775	17.9567	17.0979	19.7695	18.5825	34.3331	24.9324	24.0667	25.6696	25.3462	24.7236	19.1326	19.2712	27.4014	18.0825	19.0706	18.2856	29.7436	28.2912	32.7521
PITG_09088	Proton-dependent_Oligopeptide_Transporter_POT/PTR_Family	0	0	0	0	0	0.0330076	0	0	0	0	0	0	0	0	0	0	0	0	0	0	0.00793797	0	0
PITG_09102	Drug/Metabolite_Transporter_DMT_Superfamily	0	0	0	0	0	0	0	0	0	0	0	0	0.0560757	0	0	0	0	0	0	0	0	0	0
PITG_09134	Amino_Acid/Auxin_Permease_AAAP_Family	0	0	2.17103	2.56738	4.38478	6.40348	10.7299	8.4466	1.00828	1.21982	0.86308	1.13023	0.448605	0.307946	0	0	0	0.586856	0.319364	0.440871	4.04836	3.90405	3.79308
PITG_09248	Proton-dependent_Oligopeptide_Transporter_POT/PTR_Family	37.065	39.9872	42.2628	51.3912	71.6876	68.0287	83.4877	83.6213	71.2257	58.2188	50.2246	49.0213	58.8794	61.0612	57.8532	55.4471	63.0232	54.1008	47.7677	47.1312	59.7253	57.1364	59.4203
PITG_09261	Equilibrative_Nucleoside_Transporter_ENT_Family	34.2607	18.7653	22.2169	33.1149	58.1389	46.7388	33.4392	33.1529	62.6166	58.7732	46.6727	69.5953	72.8423	72.1473	24.3712	24.6807	18.0066	23.6943	18.409	21.2458	10.8909	9.70078	8.82765
PITG_09262	Equilibrative_Nucleoside_Transporter_ENT_Family	1.09732	1.56946	5.42758	18.0152	39.3238	29.1457	37.6283	38.9247	1.78388	2.18089	1.49379	1.85817	0.616832	0.659883	1.13884	1.01428	0.978622	1.08202	0.912468	1.19665	2.94499	2.56533	2.63389
PITG_09268	Equilibrative_Nucleoside_Transporter_ENT_Family	0	0	0	0	0.0927995	0	0	0.0703883	0	0.0369643	0.0663908	0.0383128	0	0.0879845	0.227769	0	0.195724	0.201732	0.182494	0.209939	0.666789	0.501196	0.562445
PITG_09295	Dicarboxylate/Amino_Acid:Cation_Naor_H+_SymporterDAACSFamily	509.766	686.606	299.132	321.271	261.439	220.425	169.695	151.053	152.689	192.418	72.1336	198.365	43.9072	39.9889	824.978	964.576	985.276	380.099	330.473	332.396	258.381	208.128	224.58
PITG_09342	Major_Facilitator_Superfamily_MFS	1.70694	1.56946	9.37163	11.4227	31.9462	29.7399	45.2715	45.7524	279.345	304.863	428.719	557.011	65.4403	18.4767	5.23868	7.43802	4.69738	13.3877	15.8998	16.8791	36.1416	35.9015	48.2605
PITG_09408	Drug/Metabolite_Transporter_DMT_Superfamily	0.609622	0.614137	0.325655	0.587452	1.71679	2.11249	2.0578	6.12378	1.73217	1.21982	1.32782	0.7471	0.953286	0.39593	1.59438	1.35237	1.76152	0.348446	0.479046	0.482859	0.531844	0.659469	0.651613
PITG_09418	Amino_Acid/Auxin_Permease_AAAP_Family	0.975395	1.22827	0.47039	0.652724	0.835196	0.528122	0.881913	0.84466	0.956571	0.831696	0.730299	0.613005	0.672908	0.39593	2.27769	3.04283	1.76152	1.17371	0.79841	0.92373	1.35739	1.20683	1.44041
PITG_09538	Mitochondrial_Carrier_MC_Family	77.1781	68.374	312.991	368.833	323.244	351.96	296.176	273.318	400.053	221.435	208.567	179.86	214.602	234.963	64.914	56.4614	80.4427	211.507	218.285	221.128	186.915	208.379	194.846
PITG_10012	Drug/Metabolite_Transporter_DMT_Superfamily	11.217	17.1958	13.569	15.0344	9.25675	13.137	9.77453	12.8107	48.9919	32.8797	28.5149	36.2439	28.5986	36.0296	22.5491	33.133	34.2518	22.4289	23.5645	24.6678	25.1157	24.9279	25.0974
PITG_10107	Multidrug/Oligosaccharidyl-lipid/Polysaccharide_MOP_Flippase_Superfamily	6.58391	9.00735	54.1311	91.8601	71.0612	61.9883	23.9586	26.2548	17.0632	22.0307	12.9794	15.919	18.561	18.7407	9.79405	10.1428	9.98194	22.0621	21.8536	22.8413	34.2523	37.3457	33.8565
PITG_10122	Drug/Metabolite_Transporter_DMT_Superfamily	20.4833	13.784	26.4142	13.2721	15.7991	26.4721	26.5309	23.1578	140.047	73.1708	139.188	97.4679	65.6085	56.662	44.8704	54.7709	42.8636	34.8079	33.3735	34.9338	26.6081	30.3685	26.3732
PITG_10123	Drug/Metabolite_Transporter_DMT_Superfamily	4.0235	4.98134	6.7302	6.57076	5.26637	6.5025	5.73243	6.54611	11.2462	8.66813	11.9835	10.1146	6.4487	7.08275	5.92198	9.12848	10.1777	9.62811	9.14749	9.99308	10.232	10.3273	10.076
PITG_10124	Drug/Metabolite_Transporter_DMT_Superfamily	3.90158	5.25429	6.76639	9.24693	5.49837	5.71032	4.77703	4.43446	14.7622	11.8655	10.1578	9.7123	9.14033	10.1182	4.55537	7.77612	4.89311	10.5084	11.7708	10.5599	7.39819	7.21459	6.49556
PITG_10140	Mitochondrial_Carrier_MC_Family	37.5527	32.2763	65.9632	70.516	57.8373	53.3733	40.2005	57.0145	74.535	44.7638	53.5774	45.19	39.309	43.7723	43.276	50.3757	53.6285	59.2358	67.477	70.2035	56.566	60.2886	60.6138
PITG_10207	Mitochondrial_Carrier_MC_Family	364.798	202.256	271.234	265.681	195.088	167.151	114.575	110.298	305.379	198.332	211.554	247.578	273.369	273.456	375.135	454.734	478.155	359.468	349.384	338.106	129.603	133.694	114.183
PITG_10226	Ammonia_Channel_Transporter_Amt_Family	5.24275	4.98134	3.25655	7.44106	61.3173	64.2658	34.5416	41.9514	4.86041	9.66616	0.199172	0.26819	0.224303	0.219961	0.455537	0	0.391449	0.73357	0.0456234	0.146957	0.142883	0.138488	0.130323
PITG_10302	Sulfate_Permease_SulP_Family	21.9464	19.9936	33.7957	39.0112	42.6182	38.4539	46.5944	41.2475	41.9857	48.0166	40.8303	44.5004	50.7485	47.3356	39.404	27.3855	24.6613	42.8588	45.4181	47.1312	44.8416	45.1802	46.6212
PITG_10649	Choline_Transporter-like_CTL_Family	85.347	80.5202	134.025	167.663	137.413	142.428	156.172	145.704	259.696	215.409	142.807	183.346	128.189	134.308	104.774	113.599	111.563	144.77	142.185	143.22	195.647	208.267	235.644
PITG_10660	Multidrug/Oligosaccharidyl-lipid/Polysaccharide_MOP_Flippase_Superfamily	14.9967	21.1536	12.7367	7.59336	8.05036	9.14311	7.93721	12.8107	28.8264	17.0221	17.1288	20.574	19.29	19.3566	37.1263	43.2758	34.2518	27.2521	24.6595	22.6734	8.39837	8.77093	8.98541
PITG_10663	Multidrug/Oligosaccharidyl-lipid/Polysaccharide_MOP_Flippase_Superfamily	66.3268	70.2164	46.1706	38.1409	33.8486	38.0908	32.1163	28.2961	258.765	120.226	217.098	247.942	114.675	137.3	76.9858	107.513	89.6417	49.1125	39.3274	40.875	17.7572	16.6186	12.4767
PITG_10721	Folate-Biopterin_Transporter_FBT_Family	32.4319	27.7727	25.2202	20.9742	14.6623	20.2337	19.99	17.949	517.686	258.898	354.56	487.914	297.762	225.856	49.8813	50.0376	57.7387	45.5547	48.8627	69.1328	48.1676	52.4014	47.5952
PITG_10734	Amino_Acid-Polyamine-Organocation_APC_Superfamily	16.5817	13.784	21.9274	25.2604	23.8727	23.2374	21.0924	24.4247	61.2464	44.9116	49.6271	59.519	51.4214	44.2562	25.7378	32.1187	31.7073	33.3041	29.7921	30.0002	21.4484	20.9975	17.7445
PITG_10840	Choline_Transporter-like_CTL_Family	0.487697	0.477662	3.00326	4.67786	16.4951	18.0552	24.9875	23.2281	3.51604	4.21393	2.78841	2.22214	2.41125	1.49574	0.911074	0	0.391449	1.39378	1.66525	1.42758	6.42976	6.44301	7.08544
PITG_10890	Major_Facilitator_Superfamily_MFS__MFS_Sugar-domain	6.70584	5.80019	20.8419	21.3658	28.0487	29.5748	36.3054	34.1383	9.61741	12.3461	11.9171	12.3176	8.5235	5.80697	4.55537	4.0571	4.50166	16.2119	17.3369	17.6558	27.4971	31.6611	31.9839
PITG_10891	Major_Facilitator_Superfamily_MFS__MFS_Sugar-domain	4.0235	3.48011	6.36836	6.78833	4.84877	7.72378	9.62754	7.17961	15.7188	14.8042	10.4566	13.1605	12.5049	11.7019	6.83306	7.43802	8.41615	13.8461	12.8658	14.4858	13.4469	12.9388	13.9102
PITG_10893	Major_Facilitator_Superfamily_MFS__MFS_Sugar-domain	3.53581	6.61904	12.592	17.2972	14.5927	11.9488	9.33357	8.65776	23.4748	17.096	16.8965	16.5511	18.6171	18.4767	9.11074	8.11421	11.7435	18.706	22.9714	21.9596	22.3295	22.9429	23.2386
PITG_10924	Folate-Biopterin_Transporter_FBT_Family	0	0	0.217103	0.282847	0.835196	4.12595	7.64324	9.50242	104.447	172.161	132.582	118.923	53.8887	48.8754	0	0	0	0.0183392	0.0228117	0.230932	0.150821	0.0725416	0.116605
PITG_10984	Choline_Transporter-like_CTL_Family	0	0	0.217103	1.00084	3.87438	3.82888	5.80592	9.36164	0.258533	0.462054	0.531126	0.421441	0.336454	0.39593	0	0	0	0.0366785	0.0228117	0	0.0476278	0.0989203	0.0823091
PITG_10987	Drug/Metabolite_Transporter_DMT_Superfamily	27.0672	22.8596	32.6379	33.6371	52.3621	47.3329	43.7282	46.949	96.381	69.4004	70.2415	102.755	64.7113	64.0967	37.354	41.9234	48.1482	40.3463	43.2054	45.2628	20.7578	20.2061	18.3686
PITG_11024	Amino_Acid-Polyamine-Organocation_APC_Superfamily	0.975395	0.750612	3.22037	3.30714	4.36158	5.14919	4.55655	9.78397	11.0135	18.2049	31.768	44.1939	20.9723	10.6461	3.6443	2.36664	1.17435	5.13499	4.42547	5.66834	5.30256	5.467	5.56958
PITG_11122	Amino_Acid-Polyamine-Organocation_APC_Superfamily	19.5079	31.3892	59.1968	54.6113	29.8582	48.0261	29.985	31.7451	243.874	162.698	105.96	121.049	255.481	249.216	12.2995	11.157	9.39477	34.4228	41.1295	44.465	33.6967	36.3235	26.8396
PITG_11140	Phosphate:NaSymporter_PNaS_Family	0.121924	0.204712	3.148	2.28454	7.95756	5.31423	3.23368	5.63106	0.15512	0.129375	0.199172	0.229877	0.39253	0.307946	17.5382	5.07138	10.3734	9.95821	14.5539	11.1058	150.861	106.491	305.758
PITG_11282	Amino_Acid/Auxin_Permease_AAAP_Family	1.95079	2.1836	0.361839	4.02513	26.0535	28.1225	1.24938	1.47815	17.6578	12.7527	2.95439	2.52865	0.0560757	0.263953	2.04992	2.36664	2.15297	0.513499	0.159682	0.209939	0.0476278	0.0791362	0.0411545
PITG_11283	Amino_Acid/Auxin_Permease_AAAP_Family	0.975395	1.77417	1.08552	9.35571	81.13	92.3553	8.37817	9.43203	135.29	88.6588	13.7761	4.7891	0.785059	0.439922	0	0	0	0.293428	0.0228117	0.0209939	0.0158759	0.0131894	0.0205773
PITG_11290	Major_Facilitator_Superfamily_MFS__MFS_Sugar-domain	82.6647	122.418	457.002	730.507	572.944	607.637	506.438	375.592	560.861	276.234	313.398	310.832	201.704	185.911	64.6863	69.3089	74.7667	291.246	280.926	291.542	300.42	310.847	305.387
PITG_11471	Amino_Acid-Polyamine-Organocation_APC_Superfamily	4.38928	5.93666	10.3848	12.0536	14.8943	18.5503	17.1238	15.0631	12.8232	9.66616	3.91706	5.45958	3.30846	3.12345	12.0717	11.157	11.7435	15.0565	11.1777	11.3997	22.7105	22.1713	24.4389
PITG_11475	Mitochondrial_Carrier_MC_Family	12.924	8.66616	2.85853	0.500422	0.533597	0.396091	0.0734927	0.563106	1.6029	0.757768	2.1577	1.97311	2.91593	2.77151	7.9719	12.1713	10.7648	3.08099	2.12149	1.88945	0.0873177	0.131894	0.130323
PITG_11494	Multidrug/Oligosaccharidyl-lipid/Polysaccharide_MOP_Flippase_Superfamily	6.58391	4.02601	5.35521	7.267	8.30556	8.08687	11.0239	14.9927	7.23891	7.13411	6.34032	7.31775	5.43934	6.37887	5.23868	6.42375	7.43752	6.12531	6.66102	6.31915	8.83496	8.48736	9.87023
PITG_11495	Multidrug/Oligosaccharidyl-lipid/Polysaccharide_MOP_Flippase_Superfamily	0	0.0682375	2.38814	4.87367	21.2047	15.9757	15.6539	22.3835	1.24096	1.25679	0.630713	0.383128	0.112151	0	0.683306	1.01428	0.391449	1.21039	1.09496	1.13367	4.49289	4.9658	2.66133
PITG_11529	Folate-Biopterin_Transporter_FBT_Family	0	0	0.289471	0.783269	0.951195	1.2873	2.64574	2.53398	0.0517065	0.0184821	0.0995862	0.0957821	0.0560757	0	0	0	0	0.440142	0.319364	0.398883	0.539782	0.567143	0.877963
PITG_11541	Folate-Biopterin_Transporter_FBT_Family	0	0	0.0723678	0.152302	0.231999	0.462107	0.146985	0.140777	0	0	0	0	0	0	0	0	0	0.0550177	0	0	0	0.0263787	0.0137182
PITG_11543	Folate-Biopterin_Transporter_FBT_Family	0	0	0	0	0	0	0	0	0	0	0	0	0	0	0	0	0	0	0	0	0	0	0
PITG_11546	Folate-Biopterin_Transporter_FBT_Family	43.8928	39.646	26.559	20.9742	8.49115	12.2128	12.4938	10.6286	7.47159	7.31893	5.54363	6.58981	7.62629	5.36705	56.2588	71.3374	45.408	33.4508	28.6287	26.1164	13.439	12.8333	15.0008
PITG_11551	Major_Facilitator_Superfamily_MFS	0.85347	0.136475	1.01315	1.41424	1.22959	2.31053	1.76383	2.04126	1.42193	1.84821	1.26143	1.70492	0.39253	0.483915	0.227769	0	0	0.128375	0.319364	0.398883	0.214325	0.336329	0.342954
PITG_11748	Major_Facilitator_Superfamily_MFS	6.46199	3.20716	10.3486	15.0779	12.0407	16.0747	19.1816	18.3713	10.2379	13.418	6.67228	13.7352	8.7478	8.88643	11.844	8.4523	9.39477	10.5267	9.39842	9.59419	15.7569	14.8512	14.3698
PITG_11838	Major_Facilitator_Superfamily_MFS	0	0.136475	2.67761	5.02598	49.5781	31.4233	40.715	64.0534	0.827304	0.961071	0.265563	0.210721	0.168227	0.219961	0.227769	0	0	0.0366785	0.0684351	0.104969	4.18331	3.77216	5.0963
PITG_11842	Major_Facilitator_Superfamily_MFS	0.121924	0.27295	10.4571	19.0813	28.2806	20.9928	11.1709	7.32038	1.05998	0.665357	0.829885	0.727944	0.39253	0.879845	0	0	0.391449	0.696891	1.09496	1.07069	3.72291	4.62288	2.8671
PITG_11906	Proton-dependent_Oligopeptide_Transporter_POT/PTR_Family	6.58391	6.82375	80.5815	96.9513	38.5582	74.2671	48.2112	71.7961	70.9414	115.144	137.695	159.037	68.2441	72.9391	5.92198	2.02855	4.30593	70.9729	77.9704	104.528	27.2034	30.8236	20.7762
PITG_11960	Amino_Acid-Polyamine-Organocation_APC_Superfamily	2.07271	0.81885	11.7598	23.1064	54.3341	52.7132	69.5976	67.5728	21.0963	21.6056	10.4234	7.58594	2.63556	2.2876	1.36661	0.676184	0.782897	2.75089	2.9199	3.38001	22.4883	22.7912	21.8668
PITG_11988	Mitochondrial_Carrier_MC_Family	0	0.0682375	0.217103	0.630967	6.03197	4.58806	6.39387	8.72815	0.258533	0.0739286	0.0663908	0.0957821	0.224303	0.131977	0	0.338092	0	0.0550177	0.0228117	0.0419877	0.0158759	0.0395681	0.00685909
PITG_12167	Mitochondrial_Carrier_MC_Family	13.6555	13.784	16.2104	14.6645	11.0895	12.84	8.30468	12.3883	21.7426	17.3917	20.9795	21.0529	16.6545	17.113	15.0327	16.9046	20.7468	13.4793	13.2992	12.7013	3.8261	3.94362	3.2855
PITG_12180	Major_Facilitator_Superfamily_MFS	25.726	16.5817	16.9702	17.2537	22.2719	21.62	21.6069	15.0631	23.087	34.0626	21.3778	35.8033	20.8601	22.612	29.6099	24.0045	24.4655	22.0621	19.0478	17.5929	14.3836	12.5233	10.3435
PITG_12448	Amino_Acid/Auxin_Permease_AAAP_Family	1.95079	1.36475	2.35195	3.04605	2.78399	2.97069	3.96861	2.95631	3.05068	2.2733	2.65563	2.73937	2.85986	2.46356	0.683306	1.35237	0.978622	1.50382	1.41433	1.42758	1.58759	1.39148	1.37182
PITG_12466	Proton-dependent_Oligopeptide_Transporter_POT/PTR_Family	6.82776	6.41432	10.0591	16.2964	29.6958	40.3353	59.6026	60.8859	119.882	231.581	29.5771	42.0675	186.732	306.45	5.01091	5.07138	6.4589	11.4437	11.6796	14.7377	49.398	49.0381	38.5961
PITG_12468	Amino_Acid/Auxin_Permease_AAAP_Family	50.3548	32.0034	24.3518	13.6202	38.5582	36.4734	46.3739	33.8568	29.8864	29.978	26.9879	42.9678	30.1687	27.6271	72.2026	78.4373	73.2009	31.6902	29.8833	27.397	11.1846	12.0023	10.8922
PITG_12504	Mitochondrial_Carrier_MC_Family	66.083	53.2935	453.529	125.649	103.216	128.631	86.5009	75.1043	235.11	130.65	331.257	286.388	99.31	96.6069	39.6317	28.7378	51.2798	118.435	92.5471	87.7753	28.7434	36.6665	26.14
PITG_12563	Mitochondrial_Carrier_MC_Family	44.8682	39.4413	54.7462	53.4799	63.0109	62.4504	57.2508	53.9174	81.929	55.2431	53.7102	54.4234	70.1506	79.7579	43.9593	48.6852	56.3686	43.9042	29.1305	28.6776	32.9188	30.9291	30.6121
PITG_12735	Sweet_MtN3_Family	0	0	0	0	0	0	0	0	0	0	0	0	0	0	0	0	0	0	0	0.0209939	0.00793797	0	0
PITG_12758	Proton-dependent_Oligopeptide_Transporter_POT/PTR_Family	0	0	0.289471	0.108787	0.139199	0.13203	0.367464	0.351942	1.29266	0.25875	0.43154	0.383128	2.0748	2.33159	0	0	0	0.330106	0.205305	0.188945	9.77164	13.5455	10.4944
PITG_12808	Amino_Acid/Auxin_Permease_AAAP_Family	450.632	688.175	344.977	427.165	133.956	128.466	67.6868	65.0388	44.2866	28.0374	30.573	44.8069	29.0472	34.7099	919.046	1037.6	941.434	703.108	695.711	534.525	100.503	98.4521	112.263
PITG_12854	Mitochondrial_Carrier_MC_Family	36.2115	22.1772	327.79	167.206	226.06	371.402	620.131	371.932	547.003	310.962	246.808	207.713	62.1879	68.8918	42.365	26.7093	35.0347	62.7202	64.694	71.652	286.331	266.907	340.972
PITG_12872	Sweet_MtN3_Family	69.7407	53.157	28.1872	2.98077	1.55439	1.7494	0.220478	0.211165	46.2256	86.8846	402.826	464.045	16.9909	13.7256	33.7097	35.1616	33.6646	23.4009	26.5756	20.8679	0.912867	2.06414	1.22778
PITG_12941	Phosphate:NaSymporter_PNaS_Family	0	0	0.144736	0.195817	5.54477	5.05017	7.34927	9.36164	0.0517065	0.0924107	0.0663908	0.0383128	0.0560757	0.0879845	0	0.338092	0.391449	0.0183392	0	0.0629816	9.17629	5.03175	9.15688
PITG_12983	Major_Facilitator_Superfamily_MFS__MFS_Sugar-domain	11.5828	13.0334	18.1281	23.7156	27.8399	25.3829	28.6622	29.9854	29.783	33.6929	26.0252	31.3399	23.1592	20.1484	17.9937	16.5665	17.8109	24.2995	24.5682	25.3816	32.9108	32.9075	33.685
PITG_12997	Major_Facilitator_Superfamily_MFS	2.68234	2.1836	2.53287	4.22095	2.80719	3.06971	5.36497	6.82767	1.37022	1.66339	1.39421	1.89649	1.73835	1.31977	1.36661	1.69046	3.32731	2.03566	2.94271	2.0574	6.31069	5.04494	6.40639
PITG_12998	Major_Facilitator_Superfamily_MFS	20.1175	12.4875	7.6348	8.24608	5.91597	5.41325	3.16019	4.85679	1.47364	2.01455	0.79669	0.708787	0.560757	0.263953	56.9421	50.3757	45.7995	27.9307	29.3815	26.4103	6.50914	5.94181	5.94683
PITG_12999	Major_Facilitator_Superfamily_MFS	11.339	12.4875	12.0492	11.3792	19.6735	17.362	15.5805	19.7791	49.2763	52.4523	46.8719	80.3803	67.9076	63.5688	15.9438	21.2998	17.6152	36.7702	33.7157	36.7183	15.2727	16.889	16.2423
PITG_13000	Major_Facilitator_Superfamily_MFS	0.85347	1.50122	2.89471	3.35065	21.2975	15.4806	13.8166	11.8252	3.1541	2.80929	0.497931	0.708787	2.74771	1.84767	9.11074	9.46658	11.352	8.01425	9.85466	12.9742	3.16725	4.08211	2.82594
PITG_13001	Major_Facilitator_Superfamily_MFS__MFS_Sugar-domain	46.9409	36.9847	46.8219	53.5669	12.1799	15.8767	6.46736	6.47572	100.156	99.2861	31.7016	119.747	96.9548	129.821	57.6254	68.6327	64.589	104.974	75.8945	63.5274	5.50895	6.0869	4.4927
PITG_13002	Major_Facilitator_Superfamily_MFS	101.685	68.5104	54.71	46.7568	10.7647	14.2923	5.87942	6.75728	34.6951	51.9718	12.2823	44.6153	36.3931	52.1748	271.272	325.921	242.307	109.339	102.493	90.6305	2.05593	2.4796	2.29779
PITG_13003	Major_Facilitator_Superfamily_MFS__MFS_Sugar-domain	366.87	327.267	356.23	414.98	93.0315	124.769	34.2476	47.6529	129.835	128.71	41.5938	159.037	131.553	188.287	300.654	350.263	328.23	523.402	676.504	608.843	29.3149	35.3475	20.4058
PITG_13004	Major_Facilitator_Superfamily_MFS__MFS_Sugar-domain	123.022	111.773	235.087	220.447	58.9277	94.5668	48.7992	57.7184	16.029	32.122	3.91706	21.8	15.0844	29.9587	65.5973	69.647	85.3358	390.864	413.006	364.453	34.9826	36.5873	25.022
PITG_13005	Major_Facilitator_Superfamily_MFS__MFS_Sugar-domain	1.70694	5.93666	54.8548	95.7329	60.4125	88.3614	14.625	24.6359	180.042	271.373	112.234	305.794	149.105	185.295	1.13884	0	1.17435	142.294	170.654	180.106	32.2043	47.6796	32.2514
PITG_13006	Major_Facilitator_Superfamily_MFS	1.46309	5.39076	59.7034	71.2775	39.811	58.6215	6.61434	13.0218	106.205	178.796	85.1462	247.424	114.114	154.853	0.227769	1.35237	0.587173	109.962	130.894	133.542	15.4235	24.1761	16.3795
PITG_13008	Major_Facilitator_Superfamily_MFS	0	0	0.180919	0.282847	0.904795	0.627145	0.367464	1.26699	1.00828	0.924107	0.0331954	0.0957821	0	0	0	0	0.195724	0.275089	0.114059	0.146957	0.762045	0.639685	0.617318
PITG_13010	Major_Facilitator_Superfamily_MFS	0	0	0	0.0217575	0	0	0	0	0	0	0	0	0	0	0	0	0	0	0.0228117	0	0	0	0
PITG_13011	Major_Facilitator_Superfamily_MFS	0.975395	2.32007	1.80919	10.6394	241.209	267.692	6.68784	11.8956	5.71357	9.68464	2.58924	2.62443	1.23366	1.09981	1.13884	1.69046	0.978622	3.28273	2.32679	2.18336	4.96917	4.90645	5.99484
PITG_13020	Major_Facilitator_Superfamily_MFS__MFS_Sugar-domain	444.902	483.053	254.3	181	107.508	163.949	41.0089	50.4684	39.995	26.7252	52.3492	44.7877	88.4313	100.566	547.556	490.91	430.398	270.137	355.247	298.008	551.49	497.239	651.956
PITG_13022	Major_Facilitator_Superfamily_MFS__MFS_Sugar-domain	1.09732	1.16004	6.98349	6.00506	20.9263	20.7618	15.8744	12.7403	145.683	91.9671	316.917	183.001	49.683	61.8971	1.13884	2.36664	1.17435	4.89658	7.91566	11.5046	40.9599	55.6723	43.6581
PITG_13023	Major_Facilitator_Superfamily_MFS__MFS_Sugar-domain	2.07271	5.39076	15.8485	13.098	10.4631	16.1407	4.55655	6.47572	200.311	124.329	335.174	259.627	14.7479	10.4262	11.1607	13.1856	7.63325	12.9292	10.5846	10.308	7.90622	7.4454	10.5218
PITG_13037	Major_Facilitator_Superfamily_MFS	0.243849	0.0682375	8.93742	2.00169	1.02079	3.76287	1.9843	1.54854	32.058	23.3984	65.1958	96.6058	38.0193	27.1872	1.36661	0	0.391449	5.94192	8.85094	15.3885	2.15913	3.70621	1.90683
PITG_13056	Mitochondrial_Carrier_MC_Family	68.0338	76.9037	113.979	143.904	100.896	130.743	95.5405	95.0946	104.938	84.1862	98.0592	113.157	66.8422	76.1945	80.1745	98.3848	90.2289	120.507	120.081	121.114	53.1685	54.6897	44.1451
PITG_13063	Nucleobase:Cation_Symporter-1_NCS1_Family	0.365773	1.43299	2.89471	4.93895	5.54477	9.70424	13.6696	12.8811	27.0167	49.4028	24.6974	44.3663	8.18705	7.56666	0.455537	0.676184	0.195724	1.027	0.958092	1.42758	4.33413	3.74578	4.7945
PITG_13120	Amino_Acid/Auxin_Permease_AAAP_Family	2.19464	4.9131	6.25981	9.92141	10.2311	11.5197	11.0974	11.051	33.0922	28.2962	13.5105	14.4056	20.1312	16.4091	4.09983	4.73329	6.85035	8.80284	10.9496	13.0162	22.8296	25.1851	25.845
PITG_13239	Mitochondrial_Carrier_MC_Family	54.9879	43.7402	44.1082	33.5065	32.619	30.9942	47.0353	43.5704	114.582	93.3718	106.59	101.337	154.825	119.219	70.3805	82.1564	74.3752	56.0447	49.6155	48.8107	55.6531	54.5051	62.0267
PITG_13250	Mitochondrial_and_Plastid Porin_MPP_Family	358.58	308.092	207.261	117.904	92.4747	105.36	82.3853	85.0995	163.522	106.79	172.517	155.033	221.275	212.746	406.111	533.171	472.87	205.088	161.963	142.947	23.5837	24.308	15.5838
PITG_13258	Mitochondrial_Carrier_MC_Family	8.5347	8.52969	18.8518	28.5676	23.5943	24.1616	22.1213	23.2985	20.6309	16.523	9.46069	13.0264	19.29	28.7269	15.2605	17.2427	15.6579	21.1268	23.1083	23.0303	18.3526	15.6294	17.8131
PITG_13340	Folate-Biopterin_Transporter_FBT_Family	19.8737	28.5233	40.5621	48.2146	40.391	41.4906	43.4342	44.6262	128.956	93.7969	61.1791	94.2879	53.3279	50.2831	34.1653	36.5139	36.7962	49.516	48.2696	47.3831	51.6127	52.7443	53.1854
PITG_13418	Folate-Biopterin_Transporter_FBT_Family	6.94969	4.77662	11.1446	13.4896	10.4631	11.7837	13.0082	20.8349	34.1263	43.2297	30.7057	62.6606	37.9071	27.2312	25.2823	17.9189	20.1596	31.7819	36.2478	41.6728	9.44618	10.1624	7.97026
PITG_13473	Major_Facilitator_Superfamily_MFS	317.125	516.626	570.801	527.597	111.777	191.114	68.4952	89.6747	0.491212	0.332679	2.25729	2.9884	7.00946	5.27907	336.87	333.697	277.341	164.118	127.54	80.5744	0.571534	0.679253	0.370391
PITG_13499	Sweet_MtN3_Family	4.63313	2.66126	8.57558	12.5758	16.7271	14.0943	14.1106	16.0485	5.99796	8.4833	5.34446	5.90018	4.1496	4.00329	3.6443	3.38092	6.65463	8.63779	8.53158	9.06935	17.7096	18.0958	19.1026
PITG_13635	Choline_Transporter-like_CTL_Family	19.8737	24.8384	40.0556	64.6415	63.5677	73.508	93.1888	72.148	58.9196	50.8813	32.3655	43.3893	30.7295	36.5575	28.9266	34.8235	30.533	51.9734	57.1433	56.7254	58.4076	54.6502	51.2168
PITG_13686	Sulfate_Permease_SulP_Family	14.9967	24.9067	32.9273	44.3417	71.0844	70.4383	96.6429	78.2014	31.0756	36.0032	29.0128	31.0909	23.8322	23.9318	51.7035	52.0662	45.2123	32.6255	33.556	36.4033	52.1128	49.7503	55.881
PITG_13730	Mitochondrial_Carrier_MC_Family	15.7282	9.62149	14.2203	15.1214	16.8199	15.7446	16.9033	21.1869	27.5079	18.0386	16.6973	18.1603	18.6732	17.201	18.2215	21.6379	20.5511	15.2399	18.1125	15.7664	16.7015	16.7703	16.9214
PITG_13747	Drug/Metabolite_Transporter_DMT_Superfamily	23.1656	21.9725	26.7761	24.9341	24.9167	30.6311	22.9297	24.4951	125.001	68.6427	79.3038	89.8628	56.8607	66.5163	53.7534	57.4756	56.3686	39.5944	38.7115	38.7547	31.2042	29.5244	29.3569
PITG_13849	Drug/Metabolite_Transporter_DMT_Superfamily	0	0	0	0	0	0	0	0	0	0	0	0	0	0	0	0	0	0	0	0	0	0	0
PITG_13925	Major_Facilitator_Superfamily_MFS	4.14543	3.13892	6.54928	6.33143	6.91356	8.648	6.54085	10.2063	6.23064	6.83839	7.60175	9.61652	5.43934	4.09128	9.56628	8.4523	12.9178	13.4977	15.2154	13.1631	5.60421	7.97957	5.95369
PITG_14058	Folate-Biopterin_Transporter_FBT_Family	0	0	0	0	0.0231999	0	0	0	0.0775598	0.0739286	0.199172	0.0383128	0.0560757	0.0439922	0	0	0	0.0366785	0.0228117	0	0.0158759	0.0395681	0.0548727
PITG_14171	Amino_Acid-Polyamine-Organocation_APC_Superfamily	40.235	43.1261	28.5491	28.0454	42.8966	40.4013	40.7885	38.6432	92.1152	60.1039	92.0177	85.0353	59.272	63.9207	61.042	78.0993	68.1121	41.7585	39.852	39.2585	23.5281	21.7361	21.174
PITG_14210	Amino_Acid/Auxin_Permease_AAAP_Family	1.21924	3.41187	49.6081	99.1053	113.888	97.1744	95.908	91.9271	27.2752	40.1617	15.1371	14.8079	5.55149	6.2469	0	0.676184	0.391449	19.4579	21.9677	27.25	59.6935	57.6837	53.055
PITG_14398	Amino_Acid/Auxin_Permease_AAAP_Family	39.5035	31.7304	43.493	27.5232	57.6285	45.5175	51.8859	44.5558	52.7924	56.7402	127.105	90.6673	75.9264	83.9812	61.953	56.1233	65.3719	64.2791	61.7969	59.6016	35.1652	41.408	36.0445
PITG_14486	Sweet_MtN3_Family	0.365773	0.81885	1.04933	1.10963	1.87919	1.7164	0.661434	0.42233	0.284386	0.147857	1.85894	2.04974	0.112151	0.0439922	0.911074	0.676184	0.391449	0.953641	0.844033	0.734785	0.238139	0.329734	0.102886
PITG_14619	Sweet_MtN3_Family	30.3592	38.2812	30.4668	30.6998	32.155	35.1861	36.7464	38.6432	23.5006	24.877	25.4941	20.6123	33.0286	30.3106	52.8423	54.4328	54.2156	37.0086	39.7608	35.3746	39.1024	40.2144	43.8639
PITG_14674	Multidrug/Oligosaccharidyl-lipid/Polysaccharide_MOP_Flippase_Superfamily	54.6221	54.317	61.5488	64.9678	100.177	109.519	85.472	82.1431	105.197	165.526	161.761	198.633	138.17	149.926	105.685	97.0324	91.9904	122.048	119.168	128.293	289.22	290.08	301.855
PITG_14727	Major_Facilitator_Superfamily_MFS__MFS_Sugar-domain	173.864	185.128	322.833	339.83	409.501	454.482	557.001	518.48	1108.28	879.343	1039.65	1016.78	1073.01	1111.9	335.503	258.64	261.292	490.502	472.978	461.739	807.244	767.094	882.113
PITG_14911	Mitochondrial_Carrier_MC_Family	51.574	47.0839	52.1772	17.1666	17.1911	22.2801	15.8744	14.0777	42.4511	25.7087	57.1957	50.1323	29.4397	31.6744	74.9359	77.085	78.8769	34.6062	31.2292	28.7406	6.31862	7.51135	5.02085
PITG_14935	Mitochondrial_Carrier_MC_Family	239.703	226.003	248.981	92.491	153.142	108.958	86.4274	101.43	402.328	156.377	594.098	412.744	165.928	188.903	316.598	370.211	340.952	183.007	145.219	129.406	69.7748	79.5715	76.8904
PITG_15075	Major_Facilitator_Superfamily_MFS	7.80316	9.62149	17.2959	18.4721	21.0191	23.9305	28.2212	28.0849	57.6269	50.1975	40.5316	44.6919	37.1221	37.7013	13.2106	8.11421	13.1135	21.4753	18.1809	17.9288	28.283	28.2648	29.6244
PITG_15116	Multidrug/Oligosaccharidyl-lipid/Polysaccharide_MOP_Flippase_Superfamily	10.9732	16.0358	24.0623	32.9843	25.5199	33.6018	52.6208	39.2767	23.1645	32.6579	23.3364	25.8229	15.8133	21.1163	17.7659	18.257	15.6579	26.4085	20.5762	20.2591	38.134	37.3985	41.9433
PITG_15119	Multidrug/Oligosaccharidyl-lipid/Polysaccharide_MOP_Flippase_Superfamily	29.7495	23.8149	15.161	15.0562	20.4391	18.2862	19.1081	20.2718	50.569	33.3788	37.1789	44.4046	33.365	28.463	42.365	43.952	49.3225	24.3729	22.9486	22.5264	13.6612	13.8027	15.234
PITG_15120	Multidrug/Oligosaccharidyl-lipid/Polysaccharide_MOP_Flippase_Superfamily	0.975395	0.614137	1.48354	1.61005	1.09039	0.82519	1.32287	0.84466	7.60086	4.80536	4.08303	4.7891	1.96265	1.80368	2.04992	1.01428	0.587173	1.63219	0.159682	0.377889	0.754107	0.771578	0.775077
PITG_15124	Multidrug/Oligosaccharidyl-lipid/Polysaccharide_MOP_Flippase_Superfamily	1.82887	1.16004	2.4605	2.85023	4.24558	5.1822	7.86372	5.84223	7.36818	5.28589	5.11209	5.32548	2.85986	2.06763	1.59438	0.676184	1.56579	1.50382	1.61963	1.61653	3.28632	2.8555	3.03172
PITG_15165	Folate-Biopterin_Transporter_FBT_Family	0	0	0	0.0217575	0.0695996	0.0330076	0.146985	0.42233	0.0517065	0.0184821	0.0331954	0.0957821	0.672908	0.747868	0	0.338092	0.195724	0	0.0228117	0.0209939	0.111132	0.270382	0.342954
PITG_15194	Solute:Sodium_Symporter_SSS_Family	21.0929	21.2901	40.345	42.8622	35.2638	28.6506	30.8669	26.8883	61.4532	47.1479	58.4903	66.0513	50.2438	43.1124	47.8314	49.0233	43.8422	62.4451	54.885	54.9829	38.8802	38.447	38.1365
PITG_15316	Multidrug/Oligosaccharidyl-lipid/Polysaccharide_MOP_Flippase_Superfamily	0.975395	0.204712	0.0723678	0.152302	0.510397	0.0660152	0.293971	0.351942	0	0.0554464	0.0663908	0.0766257	0.112151	0	0.683306	0.676184	0.978622	0.770248	0.752786	0.797767	0.174635	0.164867	0.109745
PITG_15348	Mitochondrial_Carrier_MC_Family	0	0	0	0	0	0	0	0	0	0	0	0	0	0	0	0	0	0	0.0228117	0	0	0	0
PITG_15406	Amino_Acid/Auxin_Permease_AAAP_Family	0.487697	9.34854	39.1148	133.003	271.067	229.667	108.696	117.971	16.029	13.2147	6.67228	11.6088	7.62629	6.2029	0	0.338092	0.391449	8.30768	4.83608	10.0561	38.4992	33.1911	30.5778
PITG_15547	Amino_Acid-Polyamine-Organocation_APC_Superfamily	0	0	0.0361839	0.43515	2.29679	3.69685	4.0421	10.3471	0.361946	0.184821	0.132782	0.0766257	0.224303	0.307946	0.227769	0	0	0	0.0456234	0.0419877	0.317519	0.303356	0.342954
PITG_15548	Amino_Acid-Polyamine-Organocation_APC_Superfamily	0.243849	0	0.144736	0.26109	0.835196	0.396091	1.17588	1.26699	0.361946	0.332679	0.79669	0.670475	0.672908	0.351938	0	0	0.391449	0.073357	0.0456234	0.230932	0.762045	0.692442	0.692768
PITG_15549	Mitochondrial_Carrier_MC_Family	7.43739	8.32497	3.54602	3.02429	13.3631	8.74702	10.289	17.7379	1.68046	1.58946	2.68883	2.33708	5.94402	3.78333	21.4102	21.2998	20.5511	18.1008	13.5502	14.8217	0.889053	1.20023	1.14547
PITG_15571	Mitochondrial_Carrier_MC_Family	21.9464	29.6151	29.4899	34.3986	36.8646	30.136	34.2476	35.898	35.238	34.6725	38.0087	38.5236	45.7017	50.899	38.9484	43.952	36.9919	39.5394	39.8749	40.0563	32.8791	32.7888	34.5698
PITG_15649	Mitochondrial_Carrier_MC_Family	14.6309	19.4477	18.5985	16.688	10.9271	10.3644	6.98181	7.60194	16.8822	14.0464	31.3033	25.9378	19.1218	20.4124	20.2714	26.3712	29.5544	29.7096	23.9295	23.5551	3.95311	4.82072	3.47756
PITG_15660	Mitochondrial_Carrier_MC_Family	3.65773	4.29896	18.49	27.3274	30.5078	35.9123	57.1038	51.2427	104.24	81.2845	68.9469	105.628	92.0762	128.281	3.18876	2.36664	5.28456	20.8884	22.9486	24.4368	172.786	169.028	204.517
PITG_15707	Sweet_MtN3_Family	0.121924	0.136475	0.434207	0.26109	0.324798	0.56113	0	0.492718	19.4934	19.4617	69.1128	81.4148	15.9816	11.8339	0.911074	0.676184	0	1.39378	0.980903	1.25963	0.388961	0.540764	0.541868
PITG_15815	Folate-Biopterin_Transporter_FBT_Family	2.56041	2.7295	9.8782	15.8612	31.2966	89.1536	76.2119	90.1674	113.056	114.515	157.313	216.448	113.329	128.633	8.88297	3.04283	10.7648	92.6682	103.885	194.109	47.0722	42.7599	33.6644
PITG_15844	Amino_Acid-Polyamine-Organocation_APC_Superfamily	8.5347	7.30141	31.0096	51.2171	59.5541	50.7327	53.9436	50.0461	18.0197	34.0256	21.6434	23.0069	23.4396	24.4157	11.3884	4.0571	7.2418	30.5348	37.9359	39.0696	54.9308	51.9661	50.8739
PITG_15912	Glycoside-Pentoside-Hexuronide_GPH:Cation_Symporter Family	21.3368	36.3023	37.4865	46.7786	58.8117	53.2083	50.9304	61.8009	48.449	39.4039	30.7057	31.5698	32.0192	37.3054	33.482	33.133	34.056	24.5929	23.0854	23.5971	12.9468	11.5605	12.6619
PITG_16092	Multidrug/Oligosaccharidyl-lipid/Polysaccharide_MOP_Flippase_Superfamily	1.82887	1.50122	11.1085	17.6671	45.2166	31.5553	27.7068	30.9005	117.994	99.1752	45.3449	91.6443	14.9161	23.2279	2.96099	4.3952	3.32731	6.05195	7.68754	8.52351	15.3758	15.3854	17.8954
PITG_16103	Major_Facilitator_Superfamily_MFS	41.5762	23.6102	23.9175	19.2554	13.2007	16.2397	13.9636	14.5704	39.1935	38.1102	45.876	69.9209	34.7108	34.8418	27.3322	31.4426	36.4047	33.4691	30.4536	31.6797	15.2727	17.8584	16.455
PITG_16126	Dicarboxylate/Amino_Acid:Cation_Naor_H+_SymporterDAACSFamily	63.6445	47.4933	44.9766	35.2254	47.6989	37.9258	36.1584	42.0922	73.4233	44.3017	62.4406	45.2283	69.9263	77.8223	80.4023	74.3802	85.923	54.4676	47.4712	44.9269	27.8385	27.3745	23.9176
PITG_16133	Major_Facilitator_Superfamily_MFS	6.58391	8.66616	20.7695	26.3483	31.9694	28.7496	28.5887	26.6772	12.6681	14.5639	11.9835	10.6127	9.53286	9.72228	9.11074	8.11421	8.61187	16.6154	19.4356	21.0568	20.2815	19.0257	16.4961
PITG_16162	Amino_Acid/Auxin_Permease_AAAP_Family	7.55931	4.02601	9.58873	10.7047	1.46159	2.34354	2.35177	1.8301	2.35265	2.32875	2.35687	5.51705	5.15896	4.35523	8.65521	3.38092	8.61187	15.515	11.8621	13.562	1.7146	2.16965	1.72163
PITG_16267	Major_Facilitator_Superfamily_MFS	4.9989	6.27785	40.5983	33.8546	27.2367	33.6018	45.9329	33.8568	26.3962	20.3488	13.6433	20.0951	14.1871	11.57	8.42744	8.11421	12.9178	12.489	12.8658	12.8482	19.6385	21.2217	24.5212
PITG_16383	Major_Facilitator_Superfamily_MFS	4.5112	15.1487	162.936	305.736	95.4211	62.3184	42.8462	53.2136	3.25751	3.23438	2.02492	2.08805	1.90657	1.84767	0.227769	0.338092	1.17435	21.4019	19.0022	23.1772	5.22318	5.36148	4.08802
PITG_16464	Sulfate_Permease_SulP_Family	128.021	120.03	96.4662	33.6806	30.3454	74.0361	95.2466	97.4174	347.183	279.191	127.404	121.126	345.819	299.851	213.647	186.289	184.372	111.319	112.416	100.792	647.111	756.892	604.594
PITG_16506	Multidrug/Oligosaccharidyl-lipid/Polysaccharide_MOP_Flippase_Superfamily	11.7047	12.5557	14.6183	14.3817	10.6255	14.0943	12.0528	16.8228	18.0456	13.7507	16.8633	13.5436	15.4769	14.2095	15.4883	20.2855	19.3767	13.5894	11.4287	11.6936	8.48569	8.99515	9.30092
PITG_16661	Mitochondrial_Carrier_MC_Family	780.682	813.869	774.009	638.43	540.72	633.251	542.009	600.06	687.206	489.943	590.247	657.372	720.684	706.339	1046.37	1283.06	1172.98	785.305	771.264	733.147	200.783	221.344	192.576
PITG_16675	Amino_Acid-Polyamine-Organocation_APC_Superfamily	51.9398	35.4153	19.7564	15.252	27.7007	28.0235	40.6415	45.8228	14.969	12.9375	22.7057	18.8691	18.8414	17.6409	56.0311	46.9948	49.9097	17.2756	14.5082	14.1289	9.27949	8.72477	9.02656
PITG_16683	Amino_Acid-Polyamine-Organocation_APC_Superfamily	0.243849	0.477662	4.05259	4.3515	15.9615	14.2593	18.4467	24.8471	34.2039	18.2973	38.8718	22.0107	12.8974	8.66647	0.455537	0.676184	0.587173	3.39276	3.83237	3.96784	8.9064	9.16002	10.3504
PITG_16684	Amino_Acid-Polyamine-Organocation_APC_Superfamily	5.4866	4.70839	8.06901	10.2478	12.7367	16.0747	18.9611	19.4272	80.8173	47.8133	109.445	78.5988	52.3747	48.9634	5.23868	8.79039	4.11021	10.7835	12.0674	12.9322	22.6153	18.907	17.8611
PITG_16685	Amino_Acid-Polyamine-Organocation_APC_Superfamily	0.609622	1.16004	2.56906	4.3515	6.68156	8.02085	10.6564	15.2743	6.7477	5.85884	4.21582	4.25272	2.97201	2.68353	1.82215	2.02855	0.978622	3.13601	3.92361	4.55567	5.17556	5.20321	5.51471
PITG_17095	Mitochondrial_Carrier_MC_Family	14.7528	15.4899	10.5657	15.2085	13.3399	10.5954	6.17339	4.71602	20.1914	15.0814	18.5562	14.2907	60.8421	50.4151	52.6145	40.9091	48.3439	32.919	35.381	33.0863	1.73842	2.53895	2.2635
PITG_17122	Amino_Acid/Auxin_Permease_AAAP_Family	0.121924	0.204712	0.108552	0.326362	0.858395	1.78241	6.46736	4.92718	0.0517065	0.0739286	0.0331954	0.0766257	0	0	0	0	0	0.256749	0.182494	0.314908	1.49234	1.59591	1.76964
PITG_17141	Major_Facilitator_Superfamily_MFS	3.90158	4.57191	7.49006	11.6838	12.0175	14.9855	34.3946	30.7597	21.5358	20.9957	13.0126	17.6814	11.3834	10.7341	11.1607	13.1856	11.1563	13.5344	13.7098	13.835	21.7421	20.8524	22.4567
PITG_17142	Major_Facilitator_Superfamily_MFS	4.63313	5.18605	9.37163	12.8804	13.1775	13.8962	15.6539	16.9636	24.7933	21.4578	11.0209	18.7158	11.0469	9.89825	12.5273	16.2284	13.7007	16.0652	15.8313	15.0316	21.7818	22.2966	23.3689
PITG_17425	Mitochondrial_Carrier_MC_Family	0.975395	1.22827	6.83875	8.98584	6.89036	10.0343	17.7117	17.1044	82.2392	73.485	17.7263	24.7501	37.4025	36.6455	1.36661	2.02855	1.37007	6.07029	6.31884	8.39754	43.3572	41.2234	47.2248
PITG_17434	Amino_Acid/Auxin_Permease_AAAP_Family	0.121924	0	0.144736	0.478664	2.96958	2.73963	0.293971	0.351942	0.491212	0.388125	0.232368	0.172408	0.112151	0.175969	0	0	0	0.0183392	0	0.0209939	0.0238139	0.0329734	0.0205773
PITG_17480	Amino_Acid/Auxin_Permease_AAAP_Family	41.0885	54.8629	76.0947	116.903	137.784	117.342	123.762	143.592	55.7138	73.5774	54.5069	62.6415	61.0103	59.5655	75.6192	71.6755	67.5249	105.579	101.603	100.414	93.0489	92.563	89.2573
PITG_17484	Drug/Metabolite_Transporter_DMT_Superfamily	20.7271	29.4104	37.7398	43.0363	39.6022	37.1996	29.9115	25.3398	85.8587	68.3285	53.1458	79.3076	46.0381	55.6502	35.3041	53.7566	46.5824	47.517	52.7635	52.7995	41.1028	39.7923	32.4915
PITG_17490	Mitochondrial_Carrier_MC_Family	67.668	74.3789	46.5325	45.8648	37.723	35.2851	37.4813	34.0679	73.6818	43.3776	53.8097	57.3543	60.7299	56.486	82.68	97.3705	93.1648	52.3035	49.0452	43.8142	13.0818	12.8794	11.6673
PITG_17660	Amino_Acid-Polyamine-Organocation_APC_Superfamily	42.0639	36.4388	33.9405	31.1567	35.7278	36.2754	35.9379	38.6432	70.9931	56.5738	70.5402	62.8331	69.9263	68.232	51.9312	62.547	58.5216	43.6107	30.4764	32.3095	19.3845	19.6588	16.4618
PITG_17716	Mitochondrial_and_Plastid Porin_MPP_Family	615.718	536.551	541.419	453.295	294.244	284.394	195.564	203.493	433.404	278.082	328.701	322.268	461.727	518.404	755.736	1001.43	982.145	592.504	572.688	539.71	124.221	128.985	100.081
PITG_17760	Amino_Acid/Auxin_Permease_AAAP_Family	10.4855	6.96022	13.2795	15.3173	2.34319	3.99392	3.16019	2.81553	3.33507	4.08455	4.48138	9.19508	9.75716	8.88643	18.9048	9.80467	11.7435	28.2241	21.1465	22.8413	3.34982	3.97	3.40897
PITG_17766	Amino_Acid/Auxin_Permease_AAAP_Family	0.975395	10.3721	45.845	124.3	55.5173	36.7375	80.401	76.3009	1.65461	3.06804	0.298759	0.383128	0.728983	1.36376	2.04992	0.338092	3.52304	11.462	10.5162	21.1198	16.5824	12.0155	8.92367
PITG_17799	Amino_Acid/Auxin_Permease_AAAP_Family	102.173	100.446	33.5063	34.6597	17.8639	11.9488	5.14449	5.34951	2.01655	1.40464	1.52699	3.71635	5.71972	6.7748	54.4367	42.5996	61.8489	26.5002	25.7772	22.7573	1.74635	1.90586	1.83138
PITG_17800	Amino_Acid/Auxin_Permease_AAAP_Family	147.772	136.748	48.0522	50.8255	27.4223	21.62	8.89262	8.30582	3.30922	2.77232	3.35274	7.2986	10.0936	15.1333	150.327	119.008	152.078	57.2551	57.9645	50.7841	3.88961	3.79854	3.45012
PITG_17803	Amino_Acid/Auxin_Permease_AAAP_Family	363.578	356.746	118.719	129.065	65.8644	47.0689	18.0057	20.5534	7.73013	6.57964	7.86731	15.2294	25.907	34.7099	332.998	294.478	389.883	135.325	129.821	117.02	8.54919	8.6918	7.33922
PITG_17804	Amino_Acid/Auxin_Permease_AAAP_Family	19.8737	50.0863	134.315	122.582	82.29	127.938	61.6604	72.7111	493.694	380.621	576.737	764.054	151.404	165.279	69.0139	56.1233	65.3719	49.4426	45.7147	38.0619	9.16836	6.38366	5.91253
PITG_17805	Amino_Acid/Auxin_Permease_AAAP_Family	8.16893	17.9465	37.8845	36.4003	25.1023	35.5492	18.2997	21.8908	41.9857	31.6045	48.5317	64.2698	13.0096	13.9455	8.42744	8.79039	8.41615	7.13397	4.40266	4.0938	2.51634	2.19603	2.33895
PITG_17806	Amino_Acid/Auxin_Permease_AAAP_Family	0	0	4.92101	5.33058	26.0071	16.2067	23.7381	10.8398	0.0775598	0.0739286	0.298759	0.134095	0	0	0	0	0	0.073357	0.0228117	0.0209939	0.54772	0.21103	0.185195
PITG_17852	Sweet_MtN3_Family	0	0	0	0	0	0	0	0	0	0.0184821	0	0	0	0	0	0	0	0	0	0	0	0	0
PITG_17857	Sweet_MtN3_Family	0	0	0	0	0	0	0	0	0	0	0	0	0	0	0	0	0	0	0	0	0	0	0
PITG_17859	Sweet_MtN3_Family	0	0	0	0	0	0	0	0	0	0	0	0	0	0	0	0	0	0	0	0	0	0	0
PITG_17862	Sweet_MtN3_Family	0	0	0.361839	0.326362	1.36879	1.25429	1.69033	1.90048	0.129266	0.0739286	0.0331954	0.0957821	0.0560757	0.131977	0	0	0	0.146714	0.205305	0.0629816	0.849363	0.758389	0.727063
PITG_17863	Sweet_MtN3_Family	15.6063	8.1885	15.3781	13.4461	20.0447	27.0662	45.786	37.8689	31.6185	37.4079	31.2037	51.6074	28.7668	27.9351	14.5772	13.8618	11.352	16.2669	18.774	17.8028	7.32675	9.19959	8.30636
PITG_17864	Sweet_MtN3_Family	0.731546	0.341187	3.79931	7.44106	5.84637	7.42671	7.71673	9.08009	6.87697	6.59813	3.45232	4.54007	3.9253	3.16744	0	0	0.195724	0.623534	0.638728	1.09168	2.89736	2.8489	3.55301
PITG_17865	Sweet_MtN3_Family	0.609622	0.5459	0.940781	1.28369	2.22719	2.31053	2.71923	2.60437	3.05068	2.23634	2.09131	3.10334	1.51404	1.23178	0.683306	0.676184	1.37007	1.70555	1.23183	0.92373	2.11944	2.43344	2.79851
PITG_17866	Sweet_MtN3_Family	1.95079	2.59302	9.80583	8.79002	7.47036	7.85581	9.33357	10.699	6.85111	3.51161	3.88386	2.39455	3.08416	3.21143	4.78314	1.01428	2.54442	4.41976	4.72202	5.96226	24.7665	14.0335	16.7293
PITG_17874	Sweet_MtN3_Family	0	0	0.289471	0.935571	0.510397	0.759175	0.514449	1.05582	0.0517065	0	0	0.0191564	0	0	0	0	0	0	0	0.0209939	3.70703	2.14987	3.93026
PITG_17878	Sweet_MtN3_Family	1.82887	1.29651	1.91775	1.84939	2.59839	2.37655	3.38066	4.36407	4.47261	4.8608	4.08303	4.32935	3.86922	4.88314	2.96099	2.36664	4.11021	3.30106	3.1252	3.50597	4.08012	4.16125	4.57501
PITG_17949	Choline_Transporter-like_CTL_Family	0.975395	3.95777	11.1808	11.3574	29.023	38.883	65.776	35.5461	248.838	111.706	84.1503	93.3301	247.574	339.224	3.41653	2.70474	4.30593	9.92153	13.9836	18.5376	45.3893	26.7678	27.4844
PITG_17951	Dicarboxylate/Amino_Acid:Cation_Naor_H+_SymporterDAACSFamily	0.609622	1.84241	4.34207	7.65863	21.1119	18.9794	42.8462	56.3106	0.827304	0.646875	0.829885	0.785413	0.39253	0.307946	2.50545	1.69046	1.17435	2.40244	2.28117	2.26734	3.18313	3.75897	3.42954
PITG_17952	Major_Facilitator_Superfamily_MFS	95.5887	102.697	123.315	167.315	167.039	172.564	231.576	202.366	384.722	271.262	216.733	278.113	192.844	196.997	130.739	140.646	129.374	144.458	133.175	137.426	166.451	164.702	164.659
PITG_17954	Choline_Transporter-like_CTL_Family	0.609622	2.11536	7.52625	21.6052	26.2855	25.5479	26.3839	32.9417	1.03413	1.79277	0.464736	0.976977	1.90657	1.97965	3.18876	1.35237	2.93586	9.55475	10.3337	11.8615	12.3435	10.0503	8.08687
PITG_17960	Dicarboxylate/Amino_Acid:Cation_Naor_H+_SymporterDAACSFamily	2.80426	4.64015	9.26307	12.0754	14.7783	15.7776	17.9322	17.7379	37.9009	22.5667	24.8966	28.5622	27.1967	17.9488	11.1607	9.80467	8.22042	13.8645	17.6791	16.984	12.3594	13.2553	13.0391
PITG_17961	Dicarboxylate/Amino_Acid:Cation_Naor_H+_SymporterDAACSFamily	5.12082	1.56946	5.53613	9.48626	36.2382	25.6799	20.284	38.9247	5.9204	6.54268	5.64322	7.18366	3.98137	3.73934	4.3276	4.0571	4.11021	7.39072	7.09444	7.36884	6.96954	7.26075	7.35294
PITG_18046	Amino_Acid/Auxin_Permease_AAAP_Family	34.2607	33.3681	95.634	121.211	147.644	172.663	209.601	222.357	276.604	284.625	242.16	279.147	149.049	136.64	67.4195	64.2375	59.6959	100.462	104.09	113.43	247.974	243.43	260.975
PITG_18171	Mitochondrial_Carrier_MC_Family	26.8234	22.0407	46.4963	25.4127	14.9871	25.5479	16.9033	18.1602	60.2898	40.0323	72.8639	37.2209	67.3469	68.5399	28.2433	23.3283	28.5758	44.3993	44.2319	41.3789	38.9278	46.3409	45.8256
PITG_18234	Folate-Biopterin_Transporter_FBT_Family	2.80426	3.00245	1.62827	2.74144	5.28957	5.54528	5.36497	3.73058	4.47261	2.67991	1.52699	1.72408	5.32719	6.42287	9.56628	7.09993	5.48028	5.55679	5.452	6.4871	5.44545	5.90884	7.65474
PITG_18314	Mitochondrial_Carrier_MC_Family	95.101	107.406	37.0885	31.5048	24.3367	22.2141	12.7877	17.5267	13.6505	22.8994	21.4774	34.0026	31.3463	34.4899	116.845	150.113	106.474	53.5873	60.337	55.2978	11.0576	10.8944	9.054
PITG_18605	Folate-Biopterin_Transporter_FBT_Family	0	0	0	0	0	0	0	0	0	0	0	0	0	0.0439922	0	0	0	0	0	0	0.00793797	0	0
PITG_18695	Drug/Metabolite_Transporter_DMT_Superfamily	8.29086	8.46145	12.0854	12.9239	11.4607	12.6749	10.5095	9.15048	12.8749	9.57375	8.06648	10.4786	9.98147	11.394	15.2605	16.2284	18.0066	17.1655	18.4547	17.173	8.12054	8.61266	8.12802
PITG_18732	Sulfate_Permease_SulP_Family	6.21814	6.96022	12.5196	17.6236	15.0103	14.7544	13.3757	12.5291	17.7612	16.2643	5.97517	4.63585	5.04681	4.35523	12.5273	9.80467	9.78622	11.6271	11.8849	12.0505	5.91379	5.24278	5.00028
PITG_18734	Amino_Acid/Auxin_Permease_AAAP_Family	3.04811	4.02601	16.5722	22.4972	23.2231	25.4819	23.0767	25.0582	45.2432	30.7913	24.3322	35.3819	12.1684	10.7781	1.36661	3.04283	1.76152	8.67446	11.5883	13.1631	12.931	13.0245	10.2612
PITG_18741	Amino_Acid/Auxin_Permease_AAAP_Family	0.609622	0.204712	0.759862	3.28538	26.7727	25.0528	4.40956	2.25243	3.69702	5.52616	2.12451	2.31793	1.68227	3.3874	0.455537	0	0	0.366785	0.182494	0.146957	0.492154	0.494601	0.342954
PITG_18743	Amino_Acid/Auxin_Permease_AAAP_Family	0.487697	0.0682375	0.144736	0.935571	6.26397	6.20543	2.20478	0.281553	0.723891	1.14589	0.298759	0.344816	0.560757	0.879845	0	0	0	0.0916962	0.0228117	0.0209939	0.0873177	0.0461628	0.0823091
PITG_18744	Amino_Acid/Auxin_Permease_AAAP_Family	0.243849	0.750612	0.542758	0.652724	3.54958	3.33377	0.514449	0.42233	0.439505	0.462054	0.165977	0.287346	0.0560757	0.307946	0	0	0	0.146714	0.0456234	0.167951	0.0396898	0.0461628	0.0205773
PITG_18767	Major_Facilitator_Superfamily_MFS__MFS_Sugar-domain	0	0	0	0.0217575	0	0	0	0	0	0	0	0	0	0	0	0	0	0	0	0	0	0	0
PITG_18772	Mitochondrial_Carrier_MC_Family	0	0	0	0	0	0.0330076	0	0	0.0258533	0	0	0.0383128	0	0	0	0	0	0	0	0.0419877	0.0238139	0.0329734	0.0411545
PITG_18773	Mitochondrial_Carrier_MC_Family	0	0	0.0723678	0	0	0	0	0	0	0	0	0	0	0	0	0	0	0	0	0	0	0	0
PITG_18774	Mitochondrial_Carrier_MC_Family	776.78	824.787	779.22	633.991	529.839	624.339	544.875	600.623	699.667	491.551	585.202	655.839	716.983	710.079	1065.96	1268.86	1163.39	786.79	769.005	728.508	199.037	221.548	193.275
PITG_19026	Sweet_MtN3_Family	15.8502	14.2616	30.7563	21.4529	18.5599	20.5637	17.5648	19.9199	28.4127	26.5219	78.7395	97.0847	27.0285	23.3159	52.8423	39.8949	43.0593	92.2831	88.6235	69.4687	70.4415	71.3809	68.6869
PITG_19027	Sweet_MtN3_Family	1.46309	2.04712	3.3651	3.89459	5.35917	5.2152	7.49626	9.29126	4.21408	5.08259	4.24901	5.42127	4.03745	2.33159	4.78314	4.3952	3.91449	4.9516	4.06048	3.48498	7.29499	6.83869	7.38724
PITG_19028	Sweet_MtN3_Family	0	0	0.578942	0.478664	1.36879	1.38632	0.881913	1.8301	0.0517065	0.110893	0.0995862	0.153251	0.0560757	0	0.227769	0	0.195724	0.220071	0.182494	0.104969	1.57172	1.62229	1.50214
PITG_19029	Sweet_MtN3_Family	0	0	0	0	0	0	0	0	0	0	0	0	0	0	0	0	0	0	0	0	0	0	0
PITG_19030	Sweet_MtN3_Family	0	0	0	0	0	0	0	0	0	0	0	0	0	0	0	0	0	0	0	0	0	0	0
PITG_19031	Sweet_MtN3_Family	0	0	0	0	0	0	0	0	0	0	0	0	0	0	0	0	0	0	0	0	0	0	0
PITG_19286	Major_Facilitator_Superfamily_MFS	0	0	0	0	0.0231999	0	0	0	0.0258533	0.0184821	0.0331954	0.0191564	0	0	0	0	0	0	0	0	0	0	0
PITG_19298	Major_Facilitator_Superfamily_MFS	36.6992	40.5331	82.6802	116.25	93.1011	89.3516	87.6768	81.8616	327.638	173.732	164.118	215.127	193.797	221.985	54.2089	66.6041	59.5002	115.556	114.994	123.234	125.944	124.633	121.255
PITG_19426	Amino_Acid/Auxin_Permease_AAAP_Family	224.707	303.998	326.921	60.9644	10.3007	11.5527	4.48306	5.20873	1.68046	1.57098	33.4278	48.5424	3.98137	3.78333	271.272	302.254	268.142	197.275	170.153	107.006	2.51634	2.55214	2.35267
PITG_19432	Amino_Acid/Auxin_Permease_AAAP_Family	4.87697	4.70839	2.74997	3.4812	3.89758	4.15896	3.96861	6.33495	4.34335	4.50964	3.95025	3.94622	2.46733	3.78333	5.92198	7.77612	4.89311	4.65817	4.6764	5.18548	6.40594	5.90884	6.37895
PITG_19475	Major_Facilitator_Superfamily_MFS	0	0	0	0	0	0	0	0	0	0	0	0	0	0	0	0	0	0	0	0	0	0	0
PITG_19677	Folate-Biopterin_Transporter_FBT_Family	1.58502	1.56946	6.25981	10.2043	19.8591	59.9088	53.7967	52.5097	69.3126	71.6738	102.541	150.799	71.16	84.0252	6.14975	1.01428	7.43752	60.4828	66.998	120.148	31.2756	28.3506	21.4964
PITG_19797	Amino_Acid/Auxin_Permease_AAAP_Family	2.68234	7.30141	13.4604	12.0754	12.1335	14.0282	16.9033	17.034	4.78285	5.23045	5.87559	10.6127	2.85986	4.48721	8.42744	9.46658	8.80759	6.9139	8.12097	7.38984	8.22374	8.30271	8.86194
PITG_19866	Major_Facilitator_Superfamily_MFS__MFS_Sugar-domain	0	0.0682375	0	0	0.0231999	0	0.146985	0	0	0	0	0	0.0560757	0	0	0	0	0	0	0	0	0	0
PITG_19995	Equilibrative_Nucleoside_Transporter_ENT_Family	2.43849	3.54835	2.53287	4.02513	4.43118	3.86189	3.52765	4.36407	6.41161	6.70902	6.27393	5.95765	6.95338	6.73081	7.9719	7.09993	7.82897	7.57411	7.71036	7.8727	7.55695	7.88065	7.52442
PITG_19997	Dicarboxylate/Amino_Acid:Cation_Naor_H+_SymporterDAACSFamily	7.19354	9.41677	10.4571	13.9901	17.9103	21.488	28.2212	26.3252	84.6177	77.4217	35.5191	73.4649	38.2997	31.7184	29.3821	22.6522	30.1415	16.3953	15.6945	18.6845	29.053	29.5508	29.5558
PITG_20031	Drug/Metabolite_Transporter_DMT_Superfamily	9.63202	18.5606	17.9834	24.673	23.2463	23.3694	28.9561	25.199	25.724	29.5529	21.0791	25.478	23.8882	21.4242	32.7987	37.5282	34.2518	32.002	32.3242	31.4908	28.1877	26.0952	26.3183
PITG_20088	Sulfate_Permease_SulP_Family	18.4106	22.0407	27.3912	39.1199	33.779	36.2094	44.2426	42.1626	59.721	52.1751	36.0502	47.6995	31.4584	31.8944	21.4102	16.9046	16.2451	27.7289	27.9672	27.6279	32.6568	33.1251	36.607
PITG_20089	Sulfate_Permease_SulP_Family	0	0.136475	0.217103	0.17406	0.440798	0.363084	0.146985	0.351942	0.103413	0.184821	0.199172	0.114939	0.168227	0.131977	0	0	0	0.0550177	0	0.0209939	0.0635038	0.0461628	0.0411545
PITG_20090	Sulfate_Permease_SulP_Family	0	0.0682375	0.398023	0.478664	0.603197	0.495114	1.0289	0.774271	0.517065	0.924107	1.02906	1.14939	0.448605	0.175969	0	0	0.195724	0	0	0.104969	0.0158759	0.0659469	0.0617318
PITG_20104	Sulfate_Permease_SulP_Family	7.07161	7.23317	7.70717	10.7264	18.1423	15.2165	18.8141	20.2014	4.78285	9.01929	8.76359	9.75062	11.7198	10.1182	9.56628	9.80467	9.39477	12.269	10.7671	10.4759	14.4154	14.9897	14.8499
PITG_20125	Multidrug/Oligosaccharidyl-lipid/Polysaccharide_MOP_Flippase_Superfamily	17.801	22.2454	49.6081	45.9083	39.6254	33.0076	36.4524	37.517	35.238	31.6784	69.2124	82.4684	30.6734	29.3868	17.0826	14.538	18.0066	30.2047	31.982	32.3515	21.3531	21.3998	20.0766
PITG_20146	Drug/Metabolite_Transporter_DMT_Superfamily	16.2159	22.9278	51.562	78.3269	71.2932	53.6044	37.5548	37.7985	25.905	27.6863	32.6975	41.5311	33.5332	36.2056	13.6661	14.538	12.7221	47.4436	54.0866	49.4405	27.2907	28.3374	19.6101
PITG_20180	Major_Facilitator_Superfamily_MFS	0	0	0.578942	0.652724	4.29198	2.47557	1.69033	0.774271	0.0258533	0.0184821	0.0331954	0	0.0560757	0	0	0	0	0.0366785	0.0228117	0	0	0.0131894	0
PITG_20230	Amino_Acid/Auxin_Permease_AAAP_Family	206.784	248.862	71.8612	55.5686	60.6677	31.1922	13.9636	19.5679	0.15512	0.609911	0.0331954	0	0.168227	0.483915	834.544	734.674	826.935	148.291	140.817	110.848	1.11925	1.54316	0.946554
PITG_20231	Amino_Acid/Auxin_Permease_AAAP_Family	0	0	0	0	0.0463998	0	0	0	1.52534	1.31223	0.43154	0.842882	0.112151	0.131977	0	0	0	0	0.0228117	0	0	0	0
PITG_20251	Sulfate_Permease_SulP_Family	23.4095	30.7069	41.9009	64.9243	54.2645	55.6839	69.5976	64.1941	111.117	99.4339	66.2912	89.6712	59.9449	63.3488	55.8033	36.5139	47.7567	72.9535	69.5985	68.377	91.628	89.6086	99.2922
PITG_20252	Sulfate_Permease_SulP_Family	0.121924	1.29651	0.868413	1.30545	1.97199	2.40956	2.71923	3.5898	5.42919	5.84036	5.21168	6.62812	4.09352	3.9593	0.911074	1.69046	1.37007	1.9623	2.32679	2.07839	2.57984	2.88847	2.51043
PITG_20257	Sulfate_Permease_SulP_Family	52.7932	35.8929	28.8024	24.4119	29.0926	33.4697	51.0039	51.5946	48.7075	38.8679	42.2577	37.47	43.4586	33.4341	39.6317	36.1758	37.3833	24.0061	24.8876	22.5474	23.5043	26.5502	31.3803
PITG_20291	Ammonia_Channel_Transporter_Amt_Family	1.58502	3.13892	1.3388	3.37241	28.0255	29.0797	18.0057	19.4976	1.86143	4.47268	0.132782	0.153251	0.224303	0.307946	0	0.338092	0	0.183392	0.0228117	0.104969	0.0635038	0.00659469	0.07545
PITG_20306	Choline_Transporter-like_CTL_Family	19.8737	21.563	25.2202	26.9793	42.8502	45.5835	82.7528	87.6334	134.902	77.7359	44.7474	82.181	38.9165	36.4256	38.7207	32.7949	37.9705	32.6989	35.9284	35.6056	50.5252	46.6508	53.2402
PITG_20347	Drug/Metabolite_Transporter_DMT_Superfamily	162.281	119.962	107.285	116.577	84.7027	76.5777	55.634	61.8009	85.6002	53.1731	78.9387	53.4081	104.245	105.669	170.826	224.493	203.749	119.407	107.534	89.8537	35.6971	39.2252	28.6298
PITG_20370	Amino_Acid/Auxin_Permease_AAAP_Family	63.4007	54.59	54.9271	45.0815	33.8486	39.081	46.4474	41.0364	87.4874	85.5169	98.5903	114.115	60.5617	40.6928	84.5021	89.2563	85.1401	52.7804	47.9046	52.3797	44.8495	46.7168	41.8953
PITG_20371	Amino_Acid/Auxin_Permease_AAAP_Family	15.8502	11.3274	28.8386	21.2788	14.8247	15.5466	15.7274	13.7257	6.67014	9.74009	12.6143	16.4745	4.76643	6.46686	17.0826	11.8332	11.5477	15.3683	19.5953	18.6845	5.62008	5.40764	4.14289
PITG_20372	Amino_Acid/Auxin_Permease_AAAP_Family	4.9989	9.00735	17.9834	15.5131	15.3583	17.329	19.843	20.9757	6.25649	7.00473	7.33618	11.264	5.10288	5.1031	12.2995	11.4951	13.505	11.5721	12.0446	11.6936	12.9627	13.5982	13.4027
PITG_20421	Major_Facilitator_Superfamily_MFS__MFS_Sugar-domain	0	0	0	0	0	0	0	0	0	0	0	0	0	0	0	0	0	0	0	0	0	0	0
PITG_20633	Major_Facilitator_Superfamily_MFS	0.121924	0.477662	2.56906	2.32805	3.45678	4.19197	1.39636	2.11165	26.6289	19.2584	50.0255	29.7116	2.41125	1.53973	4.3276	2.02855	1.56579	2.42078	2.50929	1.88945	1.4844	1.44424	2.09202
PITG_20677	Multidrug/Oligosaccharidyl-lipid/Polysaccharide_MOP_Flippase_Superfamily	0	0.0682375	1.48354	2.82847	5.86957	6.43649	5.95291	6.82767	0.310239	0.609911	0.0995862	0.172408	0	0.0439922	0	0	0	0.0550177	0.27374	0.335902	2.56396	2.3543	2.2292
PITG_20711	Folate-Biopterin_Transporter_FBT_Family	5.97429	7.30141	7.49006	9.59505	8.39836	11.3546	11.1709	10.4879	13.5988	10.7381	11.5852	10.5552	13.346	11.57	11.1607	12.5094	14.6793	10.27	10.3793	10.9378	10.9544	10.8944	9.08143
PITG_20826	Sweet_MtN3_Family	0	0	0	0	0	0	0	0	0	0	0	0	0	0	0	0	0	0	0	0	0	0	0
PITG_20901	Mitochondrial_and_Plastid Porin_MPP_Family	1115.36	936.491	881.476	779.375	543.04	576.28	512.979	521.366	1763.11	1151.7	963.795	1455.93	1276.45	1329.14	1199.88	1663.75	1683.62	919.86	1022.08	938.173	280.75	275.401	235.274
PITG_21101	Sweet_MtN3_Family	0	0	0	0	0	0	0	0	0	0	0	0	0	0	0	0	0	0	0	0	0	0	0
PITG_21110	Mitochondrial_Carrier_MC_Family	6.94969	4.50367	13.4604	23.3023	28.907	43.537	48.0642	72.2888	5.79113	8.98232	3.88386	7.75835	4.99073	3.12345	7.06083	7.43802	4.69738	12.2506	11.6112	11.2737	30.2754	28.8056	26.6201
PITG_21150	Folate-Biopterin_Transporter_FBT_Family	30.8469	31.6622	37.6674	48.5844	41.7134	42.5798	31.3814	38.0097	30.6361	34.3213	33.0626	29.1561	41.2717	47.8635	57.3977	53.7566	46.3867	53.2022	57.7364	54.2061	39.8645	40.1023	39.0968
PITG_21156	Drug/Metabolite_Transporter_DMT_Superfamily	0.85347	0.887087	1.19407	1.08787	1.11359	1.68339	2.42526	2.88592	0.904864	0.998036	1.82575	1.55167	2.0748	1.09981	1.13884	0.338092	0.391449	0.843605	0.479046	0.461865	0.54772	0.791362	0.583023
PITG_21457	Choline_Transporter-like_CTL_Family	19.0202	23.4055	43.7463	66.2515	61.6885	70.5373	90.4695	70.4587	58.2474	51.8794	30.075	42.9487	29.5519	37.7453	25.9656	31.7806	30.7287	51.2215	54.1094	56.7044	58.0027	53.9907	51.1071
PITG_21530	Major_Facilitator_Superfamily_MFS	8.04701	3.13892	2.93089	1.06612	0.255199	0.297069	0.146985	0.211165	53.6455	40.2911	56.0006	64.6721	18.7293	15.2653	2.04992	2.02855	1.56579	4.78654	4.12892	4.99654	0.476278	0.567143	0.795654
PITG_21644	Drug/Metabolite_Transporter_DMT_Superfamily	18.7764	14.1934	21.9636	23.5416	34.243	35.5492	44.0221	35.5461	80.2227	49.5691	34.1913	41.148	44.9727	48.9194	22.3213	26.0331	27.5971	26.2435	29.1762	29.7273	25.9651	23.0023	24.336
PITG_21811	Choline_Transporter-like_CTL_Family	0	0.0682375	0.542758	1.19666	9.81355	5.51227	5.73243	7.25	0	0.0369643	0.0995862	0.0191564	0	0	0	0	0	0.0366785	0.0228117	0.0629816	0.111132	0.0593522	0.102886
PITG_21874	Mitochondrial_Carrier_MC_Family	10.2416	7.98379	61.1869	18.4721	14.0591	19.4415	12.7877	10.5582	21.8977	13.3071	32.0004	21.0146	9.75716	9.45833	3.18876	4.0571	6.26318	12.7641	12.5692	11.7776	2.73066	3.85789	2.6819
PITG_21887	Major_Facilitator_Superfamily_MFS	6.21814	6.20961	8.21374	10.5306	15.6831	20.4317	27.8537	30.1262	39.4004	24.5997	24.8634	26.5316	21.477	21.9521	15.0327	13.8618	26.2271	16.4503	15.6945	16.7531	17.4	16.2691	15.7142
PITG_21918	Amino_Acid/Auxin_Permease_AAAP_Family	0	0.614137	3.94404	15.0997	28.675	27.8254	13.1552	12.9514	1.6029	1.09045	0.531126	0.80457	0.728983	0.571899	0	0	0	0.623534	0.501858	0.860748	2.70685	2.44003	2.18119
PITG_22001	Major_Facilitator_Superfamily_MFS__MFS_Sugar-domain	0	3.07069	40.7431	58.4188	52.3389	65.9492	12.5673	23.3689	181.748	93.9078	63.8016	47.2014	0.89721	0.439922	0.227769	0.338092	0.195724	0.605195	0.661539	0.566834	0.404836	0.613306	0.589882
PITG_22157	Major_Facilitator_Superfamily_MFS	187.764	182.535	199.048	219.881	53.8237	71.6925	22.6358	28.648	249.639	265.367	83.8848	275.891	270.116	344.371	187.454	202.517	194.55	345.126	324.976	285.202	17.2016	19.4082	12.4081
PITG_22229	Amino_Acid/Auxin_Permease_AAAP_Family	1.46309	1.91065	1.62827	1.30545	1.69359	2.54159	2.79272	3.16747	1.62876	1.68188	1.4606	1.1877	1.23366	0.879845	2.73322	3.04283	2.54442	1.22873	1.27746	1.30162	1.91305	1.91246	2.20177
PITG_22254	Choline_Transporter-like_CTL_Family	0.243849	0.750612	1.55591	2.50211	8.30556	8.71401	10.2155	12.7403	1.08584	1.2383	0.896276	0.766257	0.672908	0.483915	0.227769	0	0.391449	0.385124	0.615916	0.27292	2.55603	2.55874	2.67504
PITG_22262	Amino_Acid/Auxin_Permease_AAAP_Family	21.4587	28.5915	49.0653	42.5359	25.7287	25.3499	17.9322	26.0437	13.3144	20.8479	26.3571	41.033	11.0469	12.9337	37.5818	39.5568	33.2731	32.0203	29.313	28.8666	10.2797	9.29851	6.7905
PITG_22263	Amino_Acid/Auxin_Permease_AAAP_Family	1.82887	1.0918	1.80919	0.696239	0.974395	1.55136	2.35177	2.46359	0.775598	0.757768	1.32782	1.78155	0.89721	0.659883	2.73322	3.71901	1.56579	0.715231	0.93528	0.713791	0.920805	0.982608	0.871104
PITG_22334	Amino_Acid-Polyamine-Organocation_APC_Superfamily	0	0	1.70064	3.32889	7.67916	7.85581	10.142	10.9806	2.48191	3.54857	1.69297	0.727944	0.280378	0.527907	0	0	0.195724	0.256749	0.456234	0.566834	3.61178	3.65346	3.56673
PITG_22364	Major_Facilitator_Superfamily_MFS	0.121924	1.16004	12.1578	16.7097	11.7623	16.1407	2.93971	2.67476	16.2876	29.2388	12.9462	30.4395	16.9909	23.7998	0.683306	0	0	15.1115	15.626	15.1156	1.59553	2.71701	2.06459
PITG_22499	Major_Facilitator_Superfamily_MFS__MFS_Sugar-domain	1.58502	0.614137	1.19407	0.522179	0.139199	0.231053	0.293971	0	3.90384	4.4542	4.74694	6.87715	2.2991	1.53973	1.13884	0.338092	0	1.04534	1.3687	1.74249	0.11907	0.171462	0.144041
PITG_22512	Folate-Biopterin_Transporter_FBT_Family	0	0.136475	0.253287	0.565694	1.34559	3.59783	5.51195	6.19417	18.0714	26.3555	31.0377	21.8	28.0939	30.1347	0.227769	0	0.391449	2.20071	2.66897	4.49269	13.7962	12.1342	14.3492
PITG_22535	Dicarboxylate/Amino_Acid:Cation_Naor_H+_SymporterDAACSFamily	0.975395	1.70594	3.76312	4.83016	13.6647	8.54897	7.79023	13.5849	4.49847	4.19545	4.01664	4.042	2.46733	1.40775	3.6443	2.36664	2.74014	3.77789	5.36075	4.89157	4.96123	4.36568	4.51328
PITG_22557	Amino_Acid/Auxin_Permease_AAAP_Family	12.1924	16.104	29.2366	24.1073	16.2863	15.8437	12.1998	17.3155	6.64429	9.66616	13.3114	19.0415	5.83187	7.74263	13.8939	13.5237	13.505	14.1029	15.9682	16.4592	5.55658	5.07791	3.82737
PITG_22575	Drug/Metabolite_Transporter_DMT_Superfamily	12.6801	12.5557	41.8648	63.3795	59.2293	43.6031	30.426	31.3932	19.3641	20.4228	24.3654	35.2861	29.7762	26.0874	10.0218	12.5094	11.5477	38.6408	42.7491	43.3943	21.9405	22.7715	16.5373
PITG_22599	Amino_Acid/Auxin_Permease_AAAP_Family	0.365773	0.955325	3.03945	2.6109	3.50318	4.39001	6.68784	6.26456	1.47364	1.58946	1.89214	2.66274	1.45797	1.49574	2.27769	2.70474	2.34869	1.15537	1.11777	1.76348	3.54033	3.36988	3.67647

## Sheet: FDR and FC statistics, Exp 1
		"?" indicates not calculated due to zero expression value
GENE	Log2 Fold-change L3 vs. L6	BH FDR L3 vs. L6	Log2 Fold-change L3 vs. T3	BH FDR L3 vs. T3	Log2 Fold-change L3 vs. RS	BH FDR L3 vs. RS	Log2 Fold-change L3 vs. T6	BH FDR L3 vs. T6	Log2 Fold-change L6 vs. RS	BH FDR L6 vs. RS	Log2 Fold-change L6 vs. T6	BH FDR L6 vs. T6	Log2 Fold-change T3 vs. RS	BH FDR T3 vs. RS	Log2 Fold-change T3 vs. T6	BH FDR T3 vs. T6	Log2 Fold-change RS vs. T6	BH FDR RS vs. T6
PITG_00021	0.704214	0.00133519	0.839812	9.62509e-05	-0.0803071	0.760097	-1.71273	2.75813e-12	-0.685175	0.000612675	-2.45919	2.47296e-23	-0.870701	1.1243e-05	-2.5551	1.06296e-34	-1.69385	3.07167e-12
PITG_00022	-0.761335	0.012054	3.7418	2.18931e-13	1.53457	1.03037e-06	-1.19288	1.35205e-05	2.39472	5.43149e-17	-0.476734	0.0963475	-2.1881	1.58267e-05	-4.96931	4.1998e-34	-2.78993	1.75094e-23
PITG_00023	0.621126	0.00259188	-0.19432	0.283343	-0.387995	0.0388093	0.529927	0.0236014	-0.905956	2.79264e-06	-0.138142	0.61016	-0.143791	0.384578	0.711591	7.25428e-05	0.847993	4.45125e-05
PITG_00095	2.99834	1.9501e-11	-1.61865	0.000205323	-3.29569	9.41002e-31	-0.330331	0.685898	-6.19183	3.16954e-92	-3.39441	2.50128e-05	-1.62282	1.19113e-11	1.27277	0.0308577	2.85921	2.19497e-07
PITG_00103	4.21577	7.89188e-14	-0.574759	0.340679	-2.55344	1.24312e-12	0.208213	0.822224	-6.68356	3.88994e-58	-4.09352	2.57989e-05	-1.91775	2.93097e-09	0.756612	0.311839	2.67294	1.27074e-05
PITG_00209	-0.223876	0.332414	0.364737	0.0461502	-0.0223537	0.928414	-0.43495	0.0634173	0.30329	0.165824	-0.255462	0.323573	-0.338447	0.0535056	-0.807453	1.21642e-05	-0.478577	0.0370335
PITG_00225	0.532299	0.0100826	0.534513	0.00302847	0.49666	0.00707545	0.216295	0.370494	0.0676573	0.759906	-0.362337	0.123094	0.0114191	0.955924	-0.328464	0.0822245	-0.349614	0.12658
PITG_00228	-0.832525	7.00031e-05	-0.164758	0.543392	0.228083	0.359663	-0.406523	0.283562	1.16104	8.39356e-09	0.383512	0.289072	0.441451	0.0482729	-0.240158	0.457315	-0.69884	0.0499363
PITG_00233	-0.195562	0.358835	0.124576	0.582623	-0.291288	0.14954	-0.180876	0.474844	0.00528289	0.981355	-0.029827	0.915036	-0.367095	0.0425037	-0.310623	0.109524	0.0451424	0.856963
PITG_00265	1.19922	2.18002e-09	-0.208129	0.268211	0.104303	0.609898	1.74451	2.82994e-14	-0.990991	2.60746e-08	0.497816	0.0521256	0.361936	0.0157176	1.93816	3.62965e-24	1.56881	2.01069e-12
PITG_00281	0.787651	0.000134653	0.895607	5.51377e-07	0.17252	0.390705	0.38407	0.107693	-0.510512	0.00587396	-0.451635	0.0579115	-0.672562	2.62571e-05	-0.527196	0.00620729	0.138857	0.540217
PITG_00310	-0.51327	0.0307936	0.285757	0.319451	0.574197	0.0279354	0.419512	0.115002	1.1909	1.67597e-08	0.881717	3.84231e-05	0.335987	0.177117	0.117305	0.616297	-0.229135	0.386801
PITG_00329	3.13251	1.14691e-44	10.2636	7.40065e-250	7.62323	7.59685e-195	3.10545	3.32804e-06	4.59435	5.82074e-78	-0.0728029	0.935324	-2.63721	0.000198996	-7.17028	1.34696e-13	-4.57316	1.90874e-07
PITG_00398	-0.27112	0.27134	-0.359731	0.109864	-0.0192755	0.9452	-0.283527	0.265677	0.351485	0.0969217	-0.0572706	0.840099	0.391093	0.0328826	0.0681033	0.757567	-0.328597	0.15893
PITG_00413	1.03036	9.41005e-07	0.418226	0.0126123	0.569595	0.00328628	0.668961	0.00208803	-0.357287	0.0874785	-0.407704	0.0872011	0.201759	0.251652	0.239618	0.193156	0.0294083	0.913461
PITG_00461	0.878836	3.81447e-05	0.342928	0.030794	-0.0551992	0.818549	0.0493654	0.867641	-0.830075	1.64232e-05	-0.876598	0.000588576	-0.348802	0.0191649	-0.30654	0.118025	0.0337655	0.907975
PITG_00562	0.490518	0.0326383	-0.871021	2.63361e-08	1.54099	9.71454e-19	1.10566	9.32229e-07	1.15436	3.14553e-08	0.567499	0.0200637	2.46086	1.0387e-61	1.96455	4.92166e-29	-0.506224	0.0396742
PITG_00689	-1.84458	7.92649e-16	0.10887	0.714656	-0.49016	0.011979	-0.414121	0.100647	1.45211	2.90805e-12	1.38636	1.27912e-10	-0.551325	0.00551598	-0.529319	0.0152174	0.015254	0.952983
PITG_00694	1.70227	3.44718e-14	0.448132	0.0106681	0.741664	2.61972e-05	1.13133	1.38175e-06	-0.860991	3.18767e-05	-0.61426	0.0224818	0.343026	0.0282997	0.677483	0.000668342	0.326951	0.174882
PITG_00713	-0.323119	0.20793	0.302446	0.334404	-1.08608	8.92125e-05	0.116466	0.720841	-0.661599	0.00899661	0.398696	0.151482	-1.33574	5.76085e-07	-0.187288	0.508597	1.14057	2.47168e-05
PITG_00731	1.51482	1.95849e-11	-0.651541	0.00022092	1.23465	1.69133e-08	0.863359	0.000199189	-0.178966	0.474664	-0.696916	0.0049821	1.93813	1.00141e-25	1.50752	3.68384e-16	-0.437112	0.0940462
PITG_00772	-2.85252	5.75104e-24	3.51046	1.59953e-06	4.53423	3.2185e-16	2.29437	1.08765e-05	7.53431	1.31901e-87	5.17275	1.31018e-48	?	1	?	1	?	1
PITG_00773	-2.48113	1.00831e-05	?	1	?	1	?	1	6.46782	1.05137e-18	5.28235	1.53862e-20	?	1	?	1	?	1
PITG_00776	?	1	?	1	?	1	?	1	?	1	?	1	?	1	?	1	?	1
PITG_00831	?	1	?	1	?	1	?	1	?	1	?	1	?	1	?	1	?	1
PITG_00906	?	1	?	1	?	1	?	1	?	1	?	1	?	1	?	1	?	1
PITG_00907	2.08592	9.68539e-05	1.57488	0.0698125	2.98598	4.94527e-06	1.62656	0.00690407	?	1	?	1	?	1	?	1	?	1
PITG_00908	?	1	?	1	?	1	?	1	?	1	?	1	?	1	?	1	?	1
PITG_00919	1.33434	1.10727e-09	0.720876	0.000630867	2.33462	1.17564e-26	0.600622	0.0236476	1.10492	1.65294e-06	-0.781248	0.00402228	1.66052	1.61599e-14	-0.132145	0.607545	-1.80754	1.79374e-10
PITG_00935	-2.32758	1.40273e-15	0.579539	0.320434	1.23102	0.00557052	-0.384374	0.37381	3.65694	2.19216e-43	1.88071	2.81945e-14	0.723147	0.106949	-0.970742	0.0147461	-1.69171	2.57249e-06
PITG_00991	-1.37589	5.84788e-08	1.63796	2.4578e-05	2.10112	1.48534e-09	0.431003	0.268618	3.57766	2.21617e-46	1.77368	2.00045e-10	0.502137	0.226116	-1.21078	0.0021967	-1.73161	7.87994e-06
PITG_00993	?	1	?	1	?	1	?	1	?	1	?	1	?	1	?	1	?	1
PITG_01034	0.584304	0.00369488	0.398441	0.0530331	0.564571	0.00175972	1.29403	3.45956e-07	0.0820445	0.691359	0.664635	0.0139981	0.215195	0.290759	0.878712	0.000295381	0.662743	0.0109551
PITG_01050	2.39527	2.22581e-26	8.36659	2.45846e-227	1.76662	3.32734e-22	1.18197	0.000205173	-0.526745	0.0131038	-1.25763	0.000323953	-6.56484	1.3034e-122	-7.19226	7.07891e-58	-0.650874	0.058158
PITG_01051	0.729272	0.00774794	-0.0487982	0.900648	0.591721	0.0418776	0.546124	0.0945981	-0.0339228	0.903083	-0.234351	0.472737	0.693695	0.00451785	0.576833	0.0410741	-0.120143	0.719108
PITG_01053	0.637502	0.0048183	0.6393	0.00342081	-0.513685	0.00595118	-0.60695	0.0726725	-1.04711	1.96968e-08	-1.29351	5.98409e-05	-1.10311	1.25429e-10	-1.26143	5.41608e-06	-0.166699	0.614256
PITG_01081	-1.36136	6.37194e-07	1.72189	0.00034685	2.63759	1.10054e-10	-0.25883	0.485607	4.1086	2.35478e-41	1.05163	2.11684e-05	0.961242	0.079618	-1.99668	5.40761e-07	-2.96889	2.12699e-15
PITG_01114	-0.244484	0.296728	0.933658	0.00108844	-0.79352	2.67316e-05	-1.00581	1.37189e-05	-0.449712	0.0185909	-0.805772	0.000370451	-1.68989	1.6101e-14	-1.94963	2.30425e-17	-0.276002	0.18893
PITG_01125	-0.579225	0.00645819	0.442026	0.0625234	-0.698565	0.000169161	0.0174967	0.952018	-0.0151599	0.942965	0.549271	0.0116119	-1.09355	5.00072e-10	-0.43431	0.0430651	0.644514	0.00148836
PITG_01163	?	1	?	1	?	1	?	1	?	1	?	1	?	1	?	1	?	1
PITG_01210	3.01294	1.76446e-48	-1.05914	9.09652e-08	3.61077	1.01664e-83	3.00556	3.34518e-47	0.701002	0.00357826	-0.0558166	0.86761	4.71841	3.19363e-96	4.05394	5.8825e-88	-0.676561	0.0189816
PITG_01211	0.435058	0.0664863	-0.963829	1.76247e-07	-0.504311	0.0131689	0.301493	0.246576	-0.838525	5.39253e-05	-0.179384	0.518532	0.509532	0.00401141	1.25288	5.77082e-11	0.739251	0.000936629
PITG_01212	0.357907	0.187998	-1.43045	1.54452e-10	0.185042	0.510062	0.581721	0.0340138	-0.0691577	0.785783	0.17625	0.566116	1.66721	9.84813e-17	1.99593	6.71265e-22	0.324882	0.216185
PITG_01214	-0.536591	0.0277671	-0.947332	8.89032e-05	-0.0893291	0.751168	-0.415435	0.157773	0.545261	0.00875139	0.0789146	0.80037	0.909252	6.71135e-06	0.525197	0.0279182	-0.38579	0.147209
PITG_01222	-0.561083	0.00742927	-0.0708959	0.764826	-2.85624	5.5312e-49	-2.77755	1.28573e-09	-2.19313	3.38092e-25	-2.26316	3.94383e-07	-2.73509	6.88691e-68	-2.71504	1.20542e-13	0.0101809	0.98434
PITG_01263	-1.43189	3.78128e-09	1.48837	0.000101474	1.22422	8.28819e-05	-0.610229	0.0414274	2.76189	7.04828e-34	0.784137	0.00107333	-0.227799	0.561408	-2.10871	1.06296e-11	-1.89486	3.4866e-11
PITG_01368	0.0129696	0.970148	-0.964082	5.43716e-06	-0.288231	0.26833	-1.07595	9.51013e-06	-0.20152	0.464568	-1.13285	1.68621e-05	0.727558	7.98974e-05	-0.116533	0.58532	-0.851472	0.000190245
PITG_01412	1.42033	4.12997e-13	1.41282	4.08041e-15	1.73921	2.32469e-23	1.7392	7.34684e-16	0.420775	0.0367599	0.274086	0.290769	0.375092	0.066741	0.322735	0.153026	-0.0669499	0.81318
PITG_01419	-0.587429	0.022184	0.762585	0.030651	0.198008	0.56571	-0.69003	0.0189999	0.887801	9.92849e-05	-0.142733	0.635649	-0.514915	0.0929788	-1.45727	2.17701e-07	-0.948631	0.000555625
PITG_01608	2.30849	2.17821e-25	-0.512757	0.00531865	0.838592	7.40082e-06	1.17648	1.66629e-07	-1.36454	2.08125e-13	-1.1802	5.03723e-07	1.40209	2.81633e-19	1.67441	1.41044e-19	0.264563	0.244218
PITG_01626	0.10747	0.642121	-0.724154	5.54193e-05	-1.32358	4.39697e-15	-0.774788	0.0139418	-1.32931	6.17484e-11	-0.927836	0.00352879	-0.549592	0.000568368	-0.063438	0.820005	0.482208	0.103043
PITG_01721	0.0242759	0.919053	0.448413	0.00687266	-0.119746	0.571902	0.249934	0.278843	-0.0406941	0.853737	0.179088	0.458076	-0.519389	0.000873989	-0.209284	0.238719	0.300261	0.169145
PITG_01731	-0.605898	0.175518	-0.0265381	0.976897	-1.06736	0.0256223	-2.73721	9.80222e-11	-0.366789	0.270601	-2.17898	2.88869e-12	-0.992238	0.050422	-2.71346	3.16268e-10	-1.73336	7.30065e-08
PITG_01919	-0.837804	8.58986e-05	0.394908	0.0416472	0.144053	0.475953	-0.217787	0.370715	1.0861	2.14742e-08	0.573017	0.00722652	-0.20188	0.254735	-0.624096	0.000640234	-0.432757	0.0370029
PITG_01993	-0.767264	0.0203882	0.48893	0.356312	-0.605152	0.0918433	-0.0789267	0.864762	0.262456	0.328107	0.638105	0.042229	-1.04317	0.00214119	-0.58013	0.15396	0.45435	0.160484
PITG_02036	0.64713	0.00123009	0.681704	0.00467349	0.964058	4.23192e-08	-0.0306027	0.911435	0.417272	0.0280425	-0.721743	0.00125125	0.32922	0.182015	-0.719835	0.000768057	-1.05882	2.84511e-07
PITG_02102	-2.60703	5.0159e-10	?	1	?	1	-1.11215	0.0444163	5.53319	1.1076e-31	1.46927	3.25211e-06	?	1	-8.07666	2.81731e-07	-3.97944	3.51158e-10
PITG_02174	2.22932	5.50525e-27	4.47863	1.56812e-95	3.89863	1.394e-100	3.59445	4.13845e-48	1.7741	3.11619e-17	1.31927	8.88818e-07	-0.523089	0.115366	-0.875294	0.015569	-0.37706	0.266029
PITG_02175	1.41023	5.24159e-05	-1.68725	6.1494e-12	3.87932	5.57705e-21	2.39358	2.77592e-12	2.57661	8.57539e-10	0.944856	0.00933895	5.60655	5.70177e-90	4.08336	2.66845e-61	-1.55233	0.000720676
PITG_02200	-4.40996	1.9846e-10	?	1	?	1	-6.01964	1.03829e-11	1.39482	6.31696e-05	-1.67391	0.00138817	?	1	-6.08213	2.70458e-11	-2.98851	1.56868e-07
PITG_02232	-0.193855	0.391517	0.453102	0.120602	0.539728	0.0184722	0.208457	0.428277	0.834438	5.24215e-05	0.358233	0.132835	0.136133	0.657296	-0.250358	0.321028	-0.396248	0.118345
PITG_02289	1.50701	6.96906e-12	-0.722059	2.97257e-05	0.391268	0.0458393	1.61348	1.55229e-10	-1.0101	4.85016e-08	0.0584107	0.856393	1.1636	2.26696e-16	2.32118	9.6379e-31	1.14952	5.64558e-07
PITG_02408	-0.914121	0.00838946	-0.680155	0.101001	-0.928119	0.0056661	-0.34049	0.451718	0.0857522	0.773479	0.526803	0.146214	-0.198666	0.519279	0.333091	0.369834	0.520301	0.127727
PITG_02409	5.39202	2.66596e-89	2.07132	5.25418e-07	0.9587	5.42115e-05	2.2859	0.030238	-4.33089	4.44309e-43	-3.14345	0.0158868	-1.05976	0.0241242	0.231244	0.830471	1.26308	0.245285
PITG_02556	0.276849	0.232083	-0.311281	0.165813	-0.161741	0.481085	-0.0626168	0.820736	-0.339338	0.0869774	-0.383515	0.111237	0.197931	0.298235	0.245193	0.236472	0.0361316	0.8933
PITG_02651	1.53545	7.94687e-11	0.155964	0.530183	1.59204	5.72013e-12	0.104969	0.752142	0.156315	0.545176	-1.47227	6.97084e-07	1.48413	1.56606e-12	-0.0521126	0.846791	-1.54975	4.32905e-07
PITG_02811	1.01723	8.77612e-07	0.13682	0.56934	0.684419	0.000528016	0.563091	0.0128498	-0.232358	0.275255	-0.498429	0.0338406	0.596767	0.00217349	0.415523	0.0384542	-0.185632	0.45218
PITG_02824	0.405032	0.0550398	-0.475128	0.00775447	-0.61458	0.000474041	-0.171083	0.509571	-0.914865	8.03783e-07	-0.624112	0.00629329	-0.0894822	0.592755	0.289044	0.109094	0.371157	0.0711245
PITG_02832	1.65175	4.35501e-13	-0.120302	0.652289	1.24317	1.53864e-07	1.31649	3.86592e-08	-0.307764	0.235283	-0.378348	0.199309	1.41388	6.98181e-11	1.42797	7.12114e-11	0.0106782	0.975589
PITG_02993	?	1	?	1	?	1	?	1	?	1	?	1	?	1	?	1	?	1
PITG_03029	-1.44449	1.73069e-07	0.504122	0.248924	0.774815	0.0263216	-0.406494	0.252981	2.32024	2.01366e-20	0.988815	8.003e-05	0.312354	0.382994	-0.920459	0.00561481	-1.25081	4.24978e-05
PITG_03038	-0.955803	0.000641103	-0.565577	0.0880506	-1.62155	7.18887e-11	-2.7671	4.00554e-14	-0.573037	0.0080261	-1.84594	1.64725e-08	-1.01506	9.75493e-07	-2.19424	2.04196e-14	-1.19367	0.000111241
PITG_03041	3.21478	1.83784e-47	-0.763886	8.27001e-05	4.21755	4.18453e-113	2.08806	0.000148149	1.10462	4.09349e-06	-1.17189	0.067587	5.02894	1.36085e-109	2.84235	5.23121e-09	-2.19522	0.000663043
PITG_03042	3.45283	1.79029e-56	-0.845091	6.79481e-07	4.54867	1.13806e-125	1.85539	0.00473127	1.19875	2.475e-08	-1.64299	0.0292186	5.44224	1.75922e-144	2.6909	2.23985e-06	-2.76254	0.000304562
PITG_03051	-2.91951	8.8041e-25	3.87071	3.04138e-07	3.97439	5.2767e-13	-0.534902	0.21672	7.02449	1.01561e-101	2.36067	1.01959e-19	?	1	-4.47278	6.12632e-13	-4.58042	2.80146e-20
PITG_03052	-5.53336	2.89751e-29	?	1	?	1	-1.29154	0.0599529	9.82298	1.76596e-60	4.22319	1.04114e-36	?	1	-2.57343	0.00354531	-5.45802	1.28324e-09
PITG_03053	-0.552786	0.111499	0.358287	0.539766	-0.942255	0.00759118	-1.3294	0.000671137	-0.29029	0.267273	-0.818347	0.0118668	-1.25888	0.000246769	-1.69285	1.77446e-05	-0.446896	0.174546
PITG_03104	-1.21675	4.58711e-09	-0.127795	0.571325	-1.42521	2.76774e-14	-0.207584	0.464405	-0.104845	0.639579	0.961446	4.05927e-05	-1.2489	1.64266e-13	-0.0955912	0.672415	1.14717	8.04577e-07
PITG_03167	0.371713	0.0968367	0.0761311	0.780112	-0.101242	0.663687	0.068607	0.811115	-0.370986	0.0571336	-0.348719	0.172108	-0.128733	0.523043	-0.0157132	0.947008	0.102514	0.697359
PITG_03417	0.484145	0.0536851	-0.711793	0.00271472	-0.649197	0.00451004	0.0167265	0.95811	-1.03472	5.03053e-07	-0.51061	0.0485214	0.109402	0.621856	0.727792	0.000639534	0.604169	0.00926149
PITG_03447	-0.376463	0.141084	-0.332344	0.23028	2.70102	1.99264e-21	0.410899	0.143534	3.18101	2.03567e-32	0.742102	0.00468731	3.07876	1.64371e-28	0.729188	0.00297611	-2.35467	2.21066e-13
PITG_03448	1.00328	0.000892023	-0.720495	0.000964088	-0.875367	4.04768e-06	-0.195924	0.460424	-1.78017	1.09917e-11	-1.24655	9.68335e-06	-0.106345	0.620967	0.51852	0.0119219	0.614497	0.00373616
PITG_03540	3.80515	1.78347e-64	0.239916	0.152285	4.32883	9.79456e-115	3.59248	8.02049e-52	0.62744	0.00349985	-0.258419	0.417321	4.13766	9.04986e-133	3.33921	5.96894e-57	-0.805972	0.0055875
PITG_03542	5.79982	3.17803e-101	0.74096	3.95872e-06	7.3698	4.88791e-186	5.11711	3.81931e-81	1.6785	6.97177e-06	-0.735571	0.0682596	6.67123	2.83067e-193	4.36382	2.97364e-78	-2.33027	1.24962e-07
PITG_03665	-1.37622	1.66362e-09	0.662647	0.0330553	0.5216	0.0578125	-0.5304	0.045763	1.99898	8.8899e-24	0.805224	0.000204231	-0.0937077	0.744699	-1.1973	9.9124e-07	-1.11294	3.14828e-06
PITG_03725	-0.792722	0.0678261	?	1	?	1	0.709669	0.206261	4.25605	2.30921e-16	1.48348	4.37772e-05	?	1	-2.89556	0.00871704	-2.68021	0.000174198
PITG_03817	0.578491	0.0105167	0.0481082	0.859961	0.0745383	0.762881	0.292817	0.243424	-0.399533	0.0409778	-0.333382	0.171155	0.0743463	0.711605	0.233029	0.26216	0.14636	0.549275
PITG_03886	-1.58493	2.134e-11	-0.166092	0.655812	3.13732	3.19714e-17	0.451504	0.208582	4.83379	1.5267e-68	1.98534	3.21513e-15	3.35202	8.79556e-25	0.598014	0.0488867	-2.75623	7.09785e-12
PITG_04173	1.97103	7.8449e-13	1.92338	3.70642e-08	0.157067	0.644317	1.38439	0.000671303	-1.71186	7.07174e-10	-0.634906	0.173455	-1.71827	5.17497e-07	-0.535167	0.263344	1.15681	0.00317024
PITG_04214	3.14707	1.78165e-08	-0.689127	0.280969	7.25572	1.37215e-11	5.27506	2.22361e-11	?	1	?	1	7.44486	1.8685e-14	5.8885	1.02516e-14	?	1
PITG_04244	?	1	?	1	?	1	?	1	?	1	?	1	?	1	?	1	?	1
PITG_04303	?	1	?	1	?	1	?	1	?	1	?	1	?	1	?	1	?	1
PITG_04317	?	1	?	1	?	1	?	1	?	1	?	1	?	1	?	1	?	1
PITG_04320	2.49083	1.37549e-18	9.78294	1.44076e-184	8.25285	2.31233e-153	3.15777	1.00646e-10	5.8599	1.05667e-57	0.624449	0.275974	?	1	-6.66321	5.21862e-18	-5.125	1.64948e-12
PITG_04398	0.778984	0.00173617	-0.0390462	0.908755	-4.31104	1.94664e-68	-2.48036	0.0087326	-4.98336	2.75245e-88	-3.31638	0.000547059	-4.22223	1.024e-93	-2.45564	0.000892171	1.74796	0.0259722
PITG_04399	-3.72404	1.84995e-06	?	1	-3.79995	5.6957e-07	?	1	-0.0254862	0.952549	0.989071	0.16726	-3.79704	4.36175e-05	?	1	1.08386	0.119253
PITG_04400	?	1	?	1	?	1	?	1	-0.466722	0.273663	0.748315	0.310632	?	1	?	1	1.29342	0.0616704
PITG_04468	1.82516	2.37102e-12	0.105156	0.712557	-0.338476	0.0942429	1.55737	3.71381e-10	-2.05799	1.38765e-21	-0.315796	0.326814	-0.392844	0.0361033	1.43802	2.34847e-10	1.8213	1.10523e-15
PITG_04482	-0.719427	0.00278022	0.134068	0.655129	-0.437995	0.0575032	0.163844	0.591192	0.389204	0.0345598	0.830843	0.000266695	-0.518171	0.00234378	0.00982537	0.96705	0.521825	0.0217308
PITG_04588	-0.436252	0.0991987	-0.736102	0.00941379	-1.11664	2.43859e-06	-2.32244	2.98554e-10	-0.574986	0.00592209	-1.94091	1.38543e-08	-0.332556	0.137265	-1.59776	6.04018e-08	-1.28432	7.30514e-05
PITG_04597	-1.37816	0.00111886	-1.0832	0.101099	-0.527012	0.335679	-0.315008	0.636628	0.950702	0.00368764	0.998292	0.0201681	0.633006	0.19033	0.757072	0.165292	0.134568	0.8136
PITG_04626	-0.108808	0.622245	-0.0509265	0.823086	0.360061	0.0543719	-0.0564805	0.828942	0.56956	0.00193516	0.00807614	0.977543	0.459334	0.00329209	-0.0111987	0.953287	-0.48133	0.0177642
PITG_04844	-1.1916	8.36898e-05	-0.0353302	0.942668	0.283671	0.417289	-0.444964	0.18229	1.57697	4.94457e-09	0.699541	0.0121371	0.364293	0.246286	-0.41753	0.178626	-0.797072	0.00579155
PITG_04868	1.97858	2.81395e-13	-0.305396	0.0269936	0.2846	0.0246794	1.54952	3.72943e-11	-1.58945	4.45545e-13	-0.476315	0.145364	0.640174	1.67575e-07	1.84147	1.27194e-26	1.1934	7.37424e-08
PITG_04869	0.479612	0.0597462	0.758533	0.00877749	0.397634	0.145686	-0.357297	0.186636	0.0173159	0.946476	-0.878241	0.00023502	-0.31071	0.233565	-1.11902	1.29225e-06	-0.814816	0.000758224
PITG_04880	0.579029	0.0165968	-0.0606351	0.84621	0.119578	0.660268	0.0588294	0.842484	-0.357204	0.101707	-0.56589	0.023487	0.231686	0.298471	0.108063	0.649808	-0.127987	0.627587
PITG_04939	-0.632668	0.00540868	0.47174	0.0859775	1.30743	2.9631e-07	1.35034	9.01373e-07	2.04342	1.6452e-21	1.93617	2.87627e-17	0.885478	0.000262028	0.864682	0.00158344	-0.0269226	0.941666
PITG_04976	-4.41098	3.99804e-62	0.513417	0.408787	-0.842302	0.0528778	-1.74415	5.08745e-06	3.69226	4.33263e-56	2.64929	2.3526e-30	-1.30213	0.00159535	-2.25982	4.40931e-09	-0.959998	0.00352877
PITG_04981	?	1	?	1	?	1	?	1	?	1	?	1	?	1	?	1	?	1
PITG_04982	?	1	?	1	?	1	?	1	?	1	?	1	?	1	?	1	?	1
PITG_04998	-0.413672	0.22315	1.32095	0.0185866	0.990274	0.013684	-0.223672	0.577478	1.5048	5.31683e-08	0.154769	0.633273	-0.314123	0.513729	-1.56595	9.64463e-05	-1.27075	7.60876e-05
PITG_04999	-6.13053	3.07698e-41	3.96379	2.18564e-11	4.13145	1.53135e-15	-0.882555	0.0867116	10.3763	8.49116e-180	5.2161	1.58655e-38	?	1	-4.86238	7.39765e-20	-5.06697	1.38187e-20
PITG_05000	-1.64156	8.0941e-07	0.0381079	0.956463	2.17578	1.52747e-06	0.0777948	0.87205	3.9233	1.9184e-29	1.66915	4.54291e-09	2.18003	1.88906e-05	0.0330684	0.94296	-2.17409	4.32346e-07
PITG_05001	-0.515954	0.186951	-0.555835	0.288561	-0.868114	0.0337304	-0.850276	0.0558011	-0.252565	0.406281	-0.381781	0.306529	-0.26082	0.499243	-0.298034	0.471487	-0.0480727	0.908514
PITG_05002	-0.936209	0.00559188	-0.593719	0.18126	-0.582602	0.126126	-0.686933	0.0576161	0.450033	0.0563738	0.210925	0.485805	0.0665382	0.820096	-0.0909262	0.763769	-0.15911	0.596676
PITG_05079	2.23348	5.12728e-25	-0.828924	1.3011e-08	-1.24165	1.26618e-13	0.589034	0.0109956	-3.3722	3.05381e-53	-1.69112	3.35579e-12	-0.362616	0.020737	1.40697	1.42196e-14	1.76099	3.03167e-16
PITG_05151	-2.02963	2.32205e-14	-0.297226	0.383136	-2.10718	3.03442e-17	-1.95281	3.5871e-07	0.0251727	0.930859	0.0272442	0.952464	-1.75885	4.69016e-13	-1.66048	3.98207e-07	0.0822775	0.839695
PITG_05221	1.80831	5.23355e-11	-0.0966248	0.757717	0.510548	0.0331629	1.97017	2.0631e-15	-1.18999	4.39239e-08	0.111969	0.730681	0.658217	0.000260827	2.04935	7.70184e-25	1.38177	4.10735e-10
PITG_05222	-0.31111	0.215037	1.00878	0.00171527	-1.82642	1.73557e-20	-0.6306	0.0241336	-1.41513	1.15178e-12	-0.363782	0.187786	-2.79519	2.19736e-33	-1.64624	3.74911e-09	1.13203	4.85196e-07
PITG_05310	0.38739	0.0951476	-0.0168438	0.954552	-0.231608	0.328796	-0.888388	0.000119773	-0.51915	0.0116972	-1.31981	3.64921e-09	-0.165445	0.451098	-0.875246	7.52148e-06	-0.720499	0.000720978
PITG_05421	-0.0901181	0.717135	-0.602879	0.000135773	-1.98069	6.2746e-27	-0.690033	0.011129	-1.7889	4.56761e-16	-0.646473	0.0219373	-1.32896	2.25297e-19	-0.0970492	0.674542	1.22348	7.6275e-07
PITG_05426	-1.60883	2.66005e-14	-0.551024	0.0222145	-2.03315	1.11903e-26	-2.02991	9.53941e-10	-0.325023	0.113408	-0.463729	0.173062	-1.43385	2.93042e-13	-1.48782	1.62244e-07	-0.058063	0.87644
PITG_05505	0.809047	0.000185982	0.300568	0.0430386	0.384113	0.0301372	0.377632	0.103404	-0.322415	0.103651	-0.477216	0.0668414	0.132792	0.406817	0.0663006	0.736674	-0.0744612	0.779941
PITG_05511	1.38144	2.4148e-06	-0.589269	0.00849947	-0.343477	0.177194	1.94089	3.8332e-13	-1.61979	2.04022e-09	0.512374	0.122146	0.295556	0.180634	2.50929	3.40451e-30	2.20991	1.90366e-19
PITG_05557	0.0560441	0.824139	0.0211076	0.939473	0.132835	0.619933	0.123276	0.64653	0.18137	0.41605	0.0185949	0.948194	0.158747	0.469791	0.08557	0.679498	-0.0823684	0.750697
PITG_05620	-5.07611	8.8159e-33	?	1	-3.00407	1.76894e-08	-1.98531	0.0364975	2.16568	3.69136e-19	3.10876	2.08813e-08	-8.11305	2.82458e-12	-7.81822	9.00087e-05	1.03071	0.109766
PITG_05637	1.52389	6.2622e-12	-0.196054	0.381506	0.0844042	0.719212	0.764255	0.000970624	-1.33279	1.05485e-13	-0.808567	0.000339199	0.333481	0.0341222	0.944011	4.89304e-08	0.604665	0.00222117
PITG_05902	3.90331	3.42147e-37	3.29037	4.3024e-13	1.19867	6.15896e-06	-0.025715	0.940309	-2.60876	2.52592e-39	-3.97057	2.66326e-44	-2.04724	5.34026e-07	-3.3235	7.46434e-18	-1.28165	8.77313e-08
PITG_05934	0.700718	0.000468895	-0.224433	0.294714	-0.318811	0.0854928	0.65574	0.00287841	-0.91895	5.86256e-07	-0.0893595	0.743088	-0.0463173	0.818546	0.874711	2.27085e-06	0.909501	4.25357e-06
PITG_06157	?	1	?	1	?	1	?	1	?	1	?	1	?	1	?	1	?	1
PITG_06239	0.868952	0.0025697	-0.125592	0.738967	0.206655	0.54497	0.473715	0.177278	-0.560257	0.0412875	-0.442488	0.196712	0.383367	0.178551	0.583003	0.0523315	0.198666	0.565606
PITG_06332	?	1	?	1	?	1	?	1	?	1	?	1	?	1	?	1	?	1
PITG_06336	1.27272	0.0423383	4.44509	1.02126e-11	10.8796	1.20398e-27	0.349203	0.617794	9.79327	6.5259e-92	-0.958677	0.0453104	6.35639	3.97656e-17	-4.09739	1.84537e-17	-10.6504	7.69937e-40
PITG_06357	-5.16381	2.16799e-70	-1.37712	0.0938676	-7.8412	1.40387e-189	-5.7055	3.9628e-36	-2.58226	1.8901e-36	-0.586723	0.0944743	-6.30534	3.35371e-137	-4.28918	3.15382e-21	2.07639	2.44148e-12
PITG_06358	-1.051	8.624e-07	-0.234674	0.186004	-1.27528	1.47621e-10	-1.10575	9.91968e-05	-0.123123	0.598732	-0.0999687	0.777181	-0.992627	1.05668e-08	-0.880164	0.000124758	0.104385	0.750697
PITG_06428	-0.517161	0.0231569	0.15071	0.382234	-0.913875	1.97274e-07	-0.448813	0.0719809	-0.294109	0.170607	0.0232709	0.943804	-1.01519	2.33337e-13	-0.609713	0.00115211	0.397348	0.0934157
PITG_06564	-0.394215	0.138617	1.36303	4.10669e-05	0.634997	0.0213709	0.792186	0.00547168	1.12718	4.65011e-09	1.14955	9.57731e-07	-0.668975	0.010512	-0.572088	0.0495203	0.102858	0.731683
PITG_06611	-0.964092	3.12268e-06	-0.26642	0.174063	0.117348	0.565257	-0.518855	0.0401747	1.18328	9.15981e-10	0.399497	0.12041	0.432412	0.0105268	-0.261037	0.219727	-0.703254	0.00389282
PITG_06631	-0.68621	0.000880241	0.343451	0.0824824	-0.845435	1.46691e-06	-0.758744	0.000808009	-0.05862	0.782911	-0.117139	0.660777	-1.14111	6.21946e-13	-1.10821	3.18642e-09	0.021689	0.936147
PITG_06641	-4.14129	2.65964e-37	3.70049	1.24801e-05	3.78872	3.05738e-11	-1.5058	0.000709708	8.0727	6.00776e-94	2.61329	7.02485e-19	?	1	-5.29641	8.20952e-15	-5.36461	4.31167e-22
PITG_06673	0.174729	0.461072	0.187359	0.281878	-0.217329	0.26325	0.221624	0.367578	-0.288916	0.184215	0.00158214	0.995659	-0.35514	0.0135151	0.0232869	0.907829	0.37024	0.0944508
PITG_06834	0.86408	0.000166465	-0.264152	0.283972	-0.53487	0.0094921	-0.176636	0.54617	-1.29904	2.48608e-11	-1.0852	2.37722e-05	-0.22368	0.252511	0.0858161	0.72328	0.294619	0.231257
PITG_06846	1.31596	3.88276e-06	-0.429092	0.0814404	-0.596328	0.009409	-0.310635	0.320074	-1.80719	3.81723e-13	-1.67476	3.3742e-08	-0.119456	0.600849	0.10701	0.679452	0.212561	0.45324
PITG_06855	-0.600836	0.0226302	4.0951	1.4698e-14	3.31952	8.62933e-20	-1.14444	1.63967e-05	4.02848	1.99553e-38	-0.587387	0.0188371	?	1	-5.28379	1.10285e-34	-4.53368	8.87696e-43
PITG_06910	-0.816704	0.000146285	0.519465	0.0264271	-0.572059	0.00411321	0.325641	0.217221	0.349029	0.0691219	1.09329	2.9612e-07	-1.04185	6.09069e-09	-0.208263	0.36281	0.82453	0.000161172
PITG_06912	0.0537535	0.829923	0.565294	0.00207003	0.325381	0.117166	-0.510478	0.0248217	0.374894	0.0982948	-0.609377	0.0107111	-0.189606	0.385309	-1.08369	3.50693e-09	-0.903929	4.6412e-05
PITG_07084	0.129642	0.568808	0.432441	0.0473024	-0.059161	0.809558	-0.234566	0.356362	-0.0851654	0.683557	-0.411485	0.0849008	-0.44262	0.0201115	-0.679544	0.000919523	-0.246131	0.282906
PITG_07085	-4.40605	1.35566e-28	?	1	?	1	-5.35561	5.1578e-12	6.46035	1.83427e-65	-0.894123	0.0911153	?	1	-8.13408	6.0035e-22	-7.25906	4.3434e-22
PITG_07086	-0.522368	0.0925899	-0.462335	0.194878	2.25743	1.4985e-09	-1.81603	4.77958e-11	2.88288	8.44353e-23	-1.33914	2.35067e-08	2.75449	1.22945e-22	-1.36623	1.32134e-09	-4.14072	2.85711e-45
PITG_07087	-4.10887	3.52122e-41	1.77127	0.0129394	2.99099	1.97977e-08	0.525316	0.310775	7.22701	6.10779e-102	4.62787	1.48176e-52	?	1	-1.26418	0.0411803	-2.52387	5.22398e-06
PITG_07088	-0.00410355	0.987048	-1.73856	4.44027e-23	-3.89404	1.23111e-78	-1.23055	0.00481666	-3.78887	2.31066e-54	-1.27276	0.00366127	-2.10605	5.76527e-34	0.500957	0.151346	2.59764	1.07944e-11
PITG_07162	2.86126	1.18586e-34	-0.461321	0.00410641	1.17833	1.40715e-10	1.34813	5.37722e-10	-1.57865	2.50285e-15	-1.56103	6.12981e-11	1.68901	4.92684e-31	1.79536	1.20734e-23	0.0979532	0.698621
PITG_07168	-0.0458475	0.848238	0.600318	0.00408684	0.0287162	0.900756	-0.771479	0.000596767	0.174209	0.391614	-0.769223	0.000833811	-0.525959	0.00459818	-1.37597	9.02599e-13	-0.863385	4.42954e-05
PITG_07169	-0.196923	0.351923	0.495396	0.0351704	0.686302	0.00119284	-0.195154	0.526707	0.984788	8.94144e-07	-0.0429752	0.89895	0.240865	0.334366	-0.691313	0.00703195	-0.948645	0.000722213
PITG_07378	-0.709832	0.0749611	-1.79963	4.48835e-05	7.57917	8.22447e-14	2.83929	1.58942e-06	9.49001	4.97828e-25	3.51342	1.45859e-15	8.87294	3.36911e-35	4.63246	1.71243e-23	?	1
PITG_07385	-1.5882	6.25929e-12	0.108897	0.77436	-0.235667	0.408012	-0.635551	0.0219925	1.45425	4.28591e-13	0.906728	4.81313e-05	-0.290004	0.26293	-0.75509	0.00298098	-0.466538	0.0639402
PITG_07458	0.271463	0.211663	-2.74775	1.28022e-57	5.3734	2.16609e-94	2.61571	8.84745e-08	5.20638	1.98744e-85	2.30244	2.02392e-06	8.16759	1.80651e-236	5.35916	6.1169e-31	-2.80249	1.9288e-05
PITG_07545	0.589904	0.014957	-0.917708	3.17914e-08	-0.441735	0.0372678	0.429775	0.0847197	-0.931734	2.53652e-05	-0.205624	0.473154	0.526778	0.00243876	1.3395	1.90803e-13	0.806192	0.000413936
PITG_07561	?	1	?	1	?	1	?	1	?	1	?	1	?	1	?	1	?	1
PITG_07562	4.58365	3.50882e-68	0.159415	0.416867	0.142109	0.505232	0.588659	0.0237933	-4.34058	9.45383e-67	-4.03972	3.07965e-36	0.0316335	0.874764	0.420317	0.056664	0.37993	0.153804
PITG_07564	1.40413	0.00051033	2.49654	2.59484e-05	3.20564	1.08149e-10	0.749018	0.0799496	1.90288	5.09916e-07	-0.694382	0.0652408	?	1	-1.76787	0.000440093	-2.51787	1.44525e-08
PITG_07565	3.18786	2.05699e-48	-0.674733	1.03047e-05	1.03253	1.21408e-08	2.18794	1.97761e-23	-2.05115	1.24937e-27	-1.04723	2.75853e-05	1.7574	2.86471e-32	2.84874	9.97893e-51	1.08377	2.64646e-07
PITG_07600	?	1	?	1	?	1	?	1	?	1	?	1	?	1	?	1	?	1
PITG_07645	0.902698	0.000947763	-0.00569557	0.989155	0.473349	0.102125	1.09975	0.000341638	-0.32693	0.195573	0.150345	0.655791	0.536172	0.0621488	1.08995	0.000329256	0.558131	0.0565202
PITG_07661	1.18078	0.00117506	5.00282	4.66666e-37	7.09394	8.72489e-58	-1.92814	1.18928e-07	6.01931	2.4874e-87	-3.14707	1.29141e-21	2.12275	3.94358e-06	-6.94289	4.67996e-95	-9.08083	6.6233e-100
PITG_07663	-2.40029	0.000188845	3.0709	0.000991083	6.85383	6.30756e-10	-4.52174	3.09663e-09	9.46889	2.26581e-113	-2.15166	4.28876e-07	?	1	-7.57558	6.25234e-45	-11.508	5.84514e-51
PITG_07664	-4.47455	8.85384e-11	?	1	?	1	?	1	7.09179	1.41578e-21	3.09258	1.6304e-13	?	1	?	1	?	1
PITG_07709	-1.20296	1.23506e-05	1.37371	0.000202482	1.77788	6.31582e-08	-0.294972	0.370344	3.08402	1.86004e-34	0.869282	0.000711892	0.454523	0.184811	-1.67235	3.60817e-08	-2.13224	1.94503e-12
PITG_07710	-0.261038	0.336548	1.08382	3.24582e-11	1.19156	0.000100409	1.89162	1.55793e-13	1.55381	3.31894e-06	2.11068	1.15439e-14	0.154398	0.628046	0.8002	0.000408422	0.638361	0.0501779
PITG_07711	-0.440759	0.0822007	1.16074	4.9547e-13	1.16498	0.00157804	1.82615	3.85303e-11	1.70701	7.04965e-06	2.22462	4.39965e-15	0.0504736	0.898806	0.657474	0.0076596	0.600237	0.118305
PITG_07713	-2.94703	1.24389e-11	?	1	-1.57607	0.00203097	-1.93212	0.000182995	1.4627	5.02655e-07	0.978771	0.00169626	-7.49394	2.03447e-08	-8.63665	8.58227e-10	-0.406416	0.298282
PITG_07718	1.45873	1.90271e-05	2.05161	3.92841e-06	6.62841	1.91809e-30	-0.290621	0.540445	5.33216	4.63603e-24	-1.78293	2.59384e-05	4.55966	7.87627e-13	-2.34048	1.58074e-07	-7.01648	8.64871e-26
PITG_07719	?	1	?	1	?	1	?	1	?	1	?	1	?	1	?	1	?	1
PITG_07721	-0.205717	0.533362	-0.160321	0.752408	1.06878	0.00311066	0.639206	0.0824452	1.37708	1.10053e-06	0.803775	0.00660821	1.26616	0.000130617	0.79707	0.0199778	-0.491692	0.170931
PITG_07723	2.41429	1.87391e-06	4.43651	4.41422e-08	3.73126	5.25549e-09	-0.572548	0.443469	1.40242	0.00338523	-3.01155	1.84567e-05	?	1	-5.05514	4.78537e-09	-4.36564	6.9189e-08
PITG_07855	-0.0284351	0.920932	-0.356985	0.10722	-0.363917	0.0860142	0.289178	0.264098	-0.227616	0.287738	0.27004	0.288904	0.0423051	0.823796	0.630222	0.000731687	0.577793	0.00581465
PITG_07900	-0.0402288	0.885695	-0.314155	0.195362	-0.347118	0.124107	-0.356516	0.217283	-0.20321	0.337836	-0.362908	0.184685	0.0156298	0.941848	-0.0522635	0.83411	-0.0790542	0.780361
PITG_07924	0.0868226	0.742978	0.379655	0.150152	-0.285265	0.210845	-0.924632	0.000299506	-0.271807	0.196091	-1.05657	1.31426e-05	-0.615728	0.00236079	-1.31194	1.22587e-08	-0.704551	0.00232971
PITG_07994	-0.132844	0.608022	0.0207629	0.950091	0.261257	0.31658	-0.494844	0.0579476	0.494541	0.0196895	-0.406437	0.0998673	0.288304	0.213063	-0.519438	0.0184744	-0.820391	0.000633297
PITG_08049	0.962481	1.6746e-05	-0.356862	0.0670175	-0.745249	0.000134555	2.02433	4.78649e-14	-1.60179	5.50385e-16	1.01199	0.000178998	-0.338799	0.0294218	2.36265	3.75199e-27	2.69412	3.49807e-28
PITG_08072	0.943165	8.96622e-06	0.00145458	0.994927	0.204275	0.321752	0.956175	9.99194e-06	-0.633813	0.00108551	-0.0346138	0.900539	0.252274	0.104472	0.940676	3.77611e-08	0.679477	0.000795341
PITG_08226	-1.66121	1.68833e-07	-0.182504	0.752679	-0.441421	0.287811	-0.583426	0.142701	1.32113	5.01985e-07	1.03444	0.00013574	-0.199412	0.615512	-0.405069	0.281029	-0.204144	0.56028
PITG_08532	-0.19411	0.475701	0.397775	0.0788546	-1.43086	7.48309e-18	-1.00666	2.90777e-05	-1.13442	6.89624e-07	-0.859346	0.000883505	-1.78155	6.4483e-28	-1.41119	6.0211e-12	0.355845	0.0972568
PITG_08543	0.845253	9.64042e-05	0.092346	0.709272	0.459041	0.024547	1.11782	1.62695e-06	-0.283621	0.170662	0.226967	0.401375	0.414766	0.0226652	1.01613	6.95559e-07	0.59046	0.0127414
PITG_08544	0.867729	1.19538e-05	0.261983	0.211606	0.840903	5.99832e-07	1.28595	2.82631e-09	0.0758846	0.711778	0.372455	0.132335	0.628762	0.000530082	1.0093	5.70486e-07	0.376504	0.118422
PITG_08571	-0.342033	0.0961844	-0.433544	0.0338559	0.37518	0.0683473	0.675826	0.00533768	0.819209	1.59766e-05	0.971848	1.39577e-05	0.859004	5.83924e-06	1.10287	4.71344e-08	0.233253	0.369791
PITG_08578	0.544486	0.0388575	0.228794	0.186548	-0.321543	0.0975063	-0.0557	0.84944	-0.76306	0.00172639	-0.648248	0.0232185	-0.500537	0.000654269	-0.29683	0.141505	0.195735	0.444321
PITG_08608	-0.983587	0.000371921	1.08746	0.0117335	0.0913501	0.826327	-1.43931	6.60616e-07	1.17833	3.49445e-07	-0.495331	0.0568373	-0.954208	0.00461173	-2.53698	6.42884e-17	-1.59214	1.78252e-09
PITG_08687	0.757575	0.0110977	0.306533	0.393882	-0.0509754	0.887129	0.390308	0.234661	-0.70842	0.00767504	-0.41202	0.195426	-0.31208	0.276522	0.0790118	0.80959	0.3766	0.188717
PITG_08747	0.128987	0.55141	-0.529029	0.00140817	-0.362389	0.0516915	0.216371	0.373452	-0.389635	0.0442263	0.0415291	0.879396	0.216613	0.184258	0.735864	1.17046e-05	0.511226	0.0102018
PITG_08780	-0.340922	0.123078	-0.118066	0.586393	-0.424838	0.0158752	-1.14393	0.0013092	0.0201053	0.929135	-0.85216	0.0166102	-0.256022	0.113626	-1.04511	0.000251732	-0.791392	0.0205166
PITG_08882	-4.80203	2.10974e-51	6.16165	1.58721e-05	3.8499	6.14076e-09	0.504363	0.422594	8.8125	1.11518e-109	5.27833	4.38651e-55	?	1	-7.24917	0.000158961	-3.423	2.26915e-05
PITG_08964	0.141627	0.573686	0.363277	0.167219	-0.319501	0.145259	0.155662	0.581817	-0.356565	0.0699577	-0.0340268	0.908644	-0.629129	0.00119717	-0.2234	0.350201	0.402698	0.0812763
PITG_09088	?	1	?	1	?	1	?	1	?	1	?	1	?	1	?	1	?	1
PITG_09102	?	1	?	1	?	1	?	1	?	1	?	1	?	1	?	1	?	1
PITG_09134	-2.2833	1.34286e-05	?	1	?	1	-2.66306	1.13546e-06	3.04591	2.79929e-11	-0.428334	0.29162	?	1	-5.13722	7.14687e-10	-3.38897	3.65776e-12
PITG_09248	-0.257187	0.234371	-0.0252452	0.911557	-0.246093	0.181347	-0.0843998	0.74719	0.111905	0.595728	0.12753	0.620137	-0.171136	0.303956	-0.0694711	0.729819	0.0960005	0.679332
PITG_09261	2.80949	2.13244e-35	2.81657	5.78955e-58	0.9708	1.24373e-08	2.46078	6.49535e-30	-1.73532	1.23879e-18	-0.395464	0.14309	-1.79565	1.93237e-27	-0.371482	0.117558	1.41889	4.19908e-12
PITG_09262	0.831009	0.0358812	4.23507	2.90599e-11	4.16364	1.44149e-16	2.17522	1.86169e-08	3.43645	1.19197e-20	1.30514	3.93918e-05	?	1	-2.08646	0.000433202	-2.04923	3.67863e-06
PITG_09268	?	1	?	1	?	1	?	1	?	1	?	1	?	1	?	1	?	1
PITG_09295	4.67169	6.7026e-62	1.87007	4.6715e-41	5.11989	1.73813e-177	2.84159	2.56211e-23	0.552288	0.0104503	-1.8757	2.51439e-08	3.29965	8.81516e-83	0.959	0.00013892	-2.34833	8.93226e-13
PITG_09342	-1.11875	8.0913e-08	1.81377	2.07929e-12	-0.794536	0.0918446	-0.213077	0.528079	0.425036	0.333681	0.85628	0.00232892	-2.57569	3.53083e-09	-2.04973	1.46133e-11	0.51016	0.235488
PITG_09408	-2.25903	1.90059e-07	-0.00698976	0.994169	?	1	-0.565008	0.451718	2.97967	9.60379e-14	1.67204	0.000712214	?	1	-0.530358	0.471648	-1.20741	0.0778445
PITG_09418	?	1	?	1	?	1	-0.679445	0.376928	?	1	0.0134236	0.982935	?	1	-0.228833	0.770759	-0.647412	0.305874
PITG_09538	0.326061	0.154667	0.902421	1.72362e-08	0.23452	0.23913	0.272904	0.272911	0.0114521	0.961538	-0.0985023	0.738452	-0.618602	0.000174098	-0.639933	0.000909533	-0.0299284	0.914919
PITG_10012	1.3674	1.61448e-08	-0.0950904	0.777671	-0.728583	0.000827136	-0.454365	0.0885423	-1.99163	8.27744e-21	-1.86982	8.94623e-14	-0.583573	0.0106255	-0.370143	0.120754	0.201877	0.42394
PITG_10107	0.922928	0.000286255	1.61505	1.10264e-07	0.668908	0.00747559	0.242076	0.541396	-0.157407	0.454123	-0.717534	0.0461467	-0.898207	0.000170264	-1.37787	6.23317e-05	-0.480217	0.177098
PITG_10122	0.178335	0.446227	0.579534	0.0174582	-0.414037	0.0398026	-0.218354	0.527314	-0.486739	0.0137078	-0.447778	0.162866	-0.942691	2.24522e-06	-0.811509	0.00276124	0.119614	0.708964
PITG_10123	0.97827	0.00163373	0.190483	0.676188	0.161838	0.667126	-0.254413	0.455586	-0.71847	0.00578109	-1.27344	5.1922e-06	0.0156385	0.960688	-0.447855	0.136379	-0.47446	0.0932636
PITG_10124	1.56415	7.0933e-08	0.47037	0.175397	0.0603332	0.862259	0.0412613	0.910245	-1.39952	1.27383e-08	-1.57076	6.42467e-08	-0.363441	0.182972	-0.440764	0.135663	-0.0910799	0.771123
PITG_10140	0.335692	0.142677	0.538673	0.00490989	0.23881	0.207437	0.364036	0.136242	0.00667273	0.978591	-0.0170356	0.957224	-0.251152	0.185667	-0.180822	0.395498	0.0563618	0.82415
PITG_10207	2.31105	7.6216e-25	-0.0190113	0.925009	0.581486	0.00147892	1.51132	1.99834e-11	-1.62506	3.01797e-17	-0.847191	0.000396964	0.650348	3.16497e-06	1.51648	2.18179e-17	0.858237	9.46549e-05
PITG_10226	-0.0104654	0.970259	12.3156	4.32123e-131	8.9144	5.25862e-178	5.59618	2.9666e-52	9.05276	2.11072e-133	5.56608	7.09728e-50	?	1	-8.32152	7.1788e-07	-3.39034	7.34806e-07
PITG_10302	0.219842	0.30366	-0.609485	0.00144384	-0.465876	0.00919786	-0.295302	0.230636	-0.584856	0.00157301	-0.560257	0.0163896	0.192097	0.294556	0.307024	0.101725	0.104539	0.646647
PITG_10649	-0.357831	0.106977	-0.126603	0.513353	-0.193692	0.33248	-0.451087	0.0514155	0.265528	0.203308	-0.137718	0.608264	-0.0182896	0.917781	-0.332409	0.0673361	-0.323139	0.155872
PITG_10660	1.32414	9.64082e-09	-0.518261	0.0153964	0.267113	0.229348	1.13884	2.80557e-06	-0.956903	4.10031e-06	-0.230128	0.446323	0.835981	4.61839e-06	1.64595	1.36237e-15	0.806952	0.000612245
PITG_10663	0.856641	0.001563	-0.383639	0.0641786	-1.56071	4.14436e-15	-0.1195	0.740759	-2.31086	9.73876e-21	-1.02654	0.00194164	-1.12753	4.23916e-13	0.243783	0.337108	1.36506	4.01003e-07
PITG_10721	0.742349	0.00215695	0.693258	0.00489067	-3.08839	2.0796e-46	-1.6863	2.97006e-07	-3.73183	2.26096e-51	-2.47134	5.99372e-13	-3.72983	3.39645e-79	-2.39409	2.47584e-16	1.33987	5.19086e-06
PITG_10734	0.782517	0.000206335	0.104998	0.658024	-0.435007	0.0237053	0.0449961	0.873433	-1.11386	2.99554e-09	-0.785005	0.000678216	-0.490148	0.00430816	-0.0718966	0.736314	0.409211	0.0564581
PITG_10840	-2.98048	3.16291e-25	1.28113	0.0198384	0.723104	0.114478	-0.854437	0.0261303	3.814	2.21522e-43	2.08321	4.88102e-19	-0.512911	0.368913	-2.14925	7.76824e-07	-1.64287	3.0811e-06
PITG_10890	-0.245117	0.267665	1.88308	1.15941e-16	2.73347	6.02329e-33	1.41441	1.4999e-05	3.08004	2.90305e-42	1.61655	2.37685e-07	0.904846	0.00296775	-0.455356	0.196428	-1.37649	0.000357265
PITG_10891	-0.0302733	0.921584	0.220026	0.560222	-0.201126	0.508149	-0.0569193	0.869291	-0.0722816	0.76106	-0.0670227	0.829621	-0.37342	0.145046	-0.28036	0.325073	0.0859904	0.768538
PITG_10893	1.53922	1.4075e-11	0.431312	0.0848586	0.221664	0.334444	0.336195	0.196309	-1.2156	2.64036e-09	-1.24907	5.58121e-07	-0.158841	0.484467	-0.106936	0.670021	0.0471424	0.868151
PITG_10924	-3.96211	2.30508e-12	?	1	-7.06782	8.0891e-98	-4.65361	9.72142e-07	-3.02333	3.7102e-30	-0.748516	0.328973	-12.01	1.89821e-95	-10.4015	1.22003e-10	2.35135	7.72621e-05
PITG_10984	-4.6471	4.83733e-24	?	1	?	1	?	1	4.76084	3.27966e-39	3.99492	3.52061e-34	?	1	?	1	?	1
PITG_10987	-0.208349	0.358571	-0.146752	0.519074	-0.497264	0.00558155	0.166787	0.504096	-0.183905	0.364076	0.327259	0.146161	-0.301977	0.069105	0.301075	0.096512	0.591452	0.00225659
PITG_11024	-1.68315	6.27877e-06	-0.229386	0.737648	-2.98813	1.86095e-13	-2.60682	1.18645e-13	-1.20707	0.000148623	-0.968904	0.000442226	-2.70412	6.34037e-11	-2.38166	7.22053e-12	0.317649	0.307653
PITG_11122	0.0325494	0.916366	0.154485	0.690717	-4.07034	1.67435e-75	-2.06671	0.00125389	-3.9934	1.81417e-79	-2.16135	0.000468	-4.17705	1.75937e-123	-2.23646	1.66886e-05	1.91319	0.000267
PITG_11140	-0.481444	0.301538	-0.153463	0.875495	3.10848	3.87352e-10	1.31588	0.0169027	3.71302	9.63801e-14	1.74444	0.000331568	3.30659	4.59046e-05	1.44471	0.0280173	-1.8855	0.00483555
PITG_11282	6.32106	3.27409e-115	8.90349	2.46604e-228	11.2669	1.31579e-228	11.4301	1.90629e-223	5.09078	5.56865e-30	5.1012	4.09822e-30	?	1	?	1	?	1
PITG_11283	2.87611	1.21246e-27	9.9796	3.07725e-207	8.54303	6.25079e-214	9.23203	6.67885e-232	5.77273	1.91535e-58	6.32255	2.35017e-74	?	1	?	1	?	1
PITG_11290	-0.410008	0.132938	1.79943	5.53939e-38	1.31589	6.89905e-15	0.302343	0.233571	1.82784	2.26584e-14	0.665164	0.0188371	-0.433747	0.00469614	-1.50687	1.37425e-14	-1.08197	1.05295e-05
PITG_11471	-0.446683	0.100588	-0.295904	0.32867	1.95915	2.41881e-11	-0.396761	0.256822	2.50792	1.06807e-21	0.00966634	0.981145	2.30745	1.50134e-21	-0.105894	0.729819	-2.41652	1.21037e-12
PITG_11475	3.20557	4.731e-16	-1.27614	0.000741065	0.340319	0.419279	3.31912	8.27012e-13	-2.76654	1.84724e-14	?	1	1.66726	6.02442e-09	4.58402	3.69588e-30	2.91285	4.09671e-11
PITG_11494	-0.362972	0.211501	0.0442624	0.923695	0.247604	0.484716	-0.0391784	0.921531	0.711644	0.00429915	0.277069	0.350602	0.256969	0.414162	-0.095286	0.774823	-0.355012	0.24816
PITG_11495	-3.50195	7.09708e-32	1.19371	0.0764814	5.28869	1.47405e-14	-1.02512	0.018019	9.00565	2.56923e-91	2.42659	9.8567e-22	?	1	-2.23694	8.77193e-06	-6.46277	5.15386e-23
PITG_11529	-3.28219	4.40897e-05	?	1	?	1	-2.71619	0.0101097	5.34087	2.10319e-11	0.516942	0.380734	?	1	-6.71098	0.00155188	-4.69598	1.67919e-05
PITG_11541	?	1	?	1	?	1	?	1	?	1	?	1	?	1	?	1	?	1
PITG_11543	?	1	?	1	?	1	?	1	?	1	?	1	?	1	?	1	?	1
PITG_11546	2.41394	4.20384e-22	-0.807766	3.59673e-05	2.63667	4.2117e-26	1.32653	1.87563e-08	0.328245	0.233577	-1.13652	6.09649e-06	3.49672	7.25688e-74	2.11667	4.40204e-34	-1.3839	2.74117e-07
PITG_11551	-1.51832	0.000616822	?	1	?	1	-0.000404383	0.999219	2.7561	4.03913e-12	1.4475	0.000158337	?	1	-0.291545	0.679945	-1.22865	0.0360877
PITG_11748	-0.363777	0.245376	-0.88754	0.0311163	-0.202298	0.596741	-1.39175	1.25584e-05	0.25973	0.262372	-1.06414	8.92068e-05	0.712179	0.0159632	-0.517135	0.0642226	-1.24372	3.57411e-06
PITG_11838	-4.53602	2.3938e-45	?	1	?	1	-0.451606	0.449017	7.89124	1.66239e-116	4.10431	2.44387e-42	?	1	-4.5449	1.39278e-06	-3.70671	1.7478e-09
PITG_11842	0.873292	0.012215	4.11017	1.00543e-10	3.4508	3.63266e-14	-0.253713	0.569812	2.68347	4.14888e-11	-1.16223	0.00255967	?	1	-4.41443	2.19327e-13	-3.77174	3.83525e-15
PITG_11906	-0.0120342	0.97373	1.78365	7.44927e-09	-1.74458	1.70523e-23	-2.14017	7.52444e-16	-1.63526	1.7149e-09	-2.17073	8.23331e-12	-3.4703	1.61493e-60	-3.93285	1.537e-45	-0.45619	0.0701963
PITG_11960	-3.05243	3.3575e-39	2.9548	5.44232e-10	1.68414	2.86227e-07	-1.72859	4.52118e-10	4.8412	2.39567e-93	1.27874	5.76971e-09	-1.23095	0.014606	-4.70598	1.73013e-37	-3.47943	5.53134e-32
PITG_11988	-4.29882	4.79205e-13	?	1	?	1	?	1	5.02846	7.39358e-23	4.78423	5.96727e-22	?	1	?	1	?	1
PITG_12167	1.00136	2.36482e-05	0.0646529	0.833036	0.0760307	0.780466	0.872871	0.000575965	-0.822352	5.90137e-05	-0.175275	0.561384	0.0593104	0.79781	0.798018	0.000405218	0.727107	0.00203784
PITG_12180	0.891997	0.000236449	-0.0853088	0.763408	0.00378617	0.989761	0.233014	0.405847	-0.784962	0.000165552	-0.70572	0.00803757	0.136816	0.518007	0.307743	0.170445	0.158443	0.552416
PITG_12448	0.0783732	0.864501	-0.140423	0.824434	0.000609481	0.998809	-0.277566	0.537887	0.0214554	0.956585	-0.398374	0.295278	0.187141	0.664866	-0.138289	0.748915	-0.336577	0.369263
PITG_12466	-0.562122	0.0270108	1.58477	1.65857e-05	-4.4619	1.24396e-56	-4.20156	1.77458e-21	-3.79994	4.27039e-45	-3.67434	1.34787e-18	-6.00343	9.80417e-106	-5.79075	3.21559e-45	0.207365	0.623238
PITG_12468	-1.20625	9.87561e-09	-0.606415	0.000400379	0.223046	0.285135	0.620842	0.0269577	1.53249	4.03582e-15	1.77917	2.52593e-13	0.87916	5.8773e-09	1.21222	2.13128e-08	0.327244	0.245971
PITG_12504	1.20684	3.14171e-09	2.02924	1.53034e-30	0.745638	2.11616e-05	1.13577	4.75217e-08	-0.359395	0.0683508	-0.116409	0.659718	-1.23575	5.1774e-13	-0.899641	4.81293e-06	0.323122	0.1472
PITG_12563	0.0827681	0.716043	0.290682	0.150275	-0.516454	0.00314027	0.22549	0.37023	-0.495966	0.0129335	0.095986	0.72079	-0.758259	5.52338e-06	-0.0743438	0.72483	0.672404	0.000974132
PITG_12735	?	1	?	1	?	1	?	1	?	1	?	1	?	1	?	1	?	1
PITG_12758	?	1	?	1	-8.03833	7.27189e-12	-10.7677	0.000107358	-0.652343	0.265125	-2.97542	0.0684271	-7.48093	1.95308e-08	-10.4465	2.97359e-05	-2.23191	0.137506
PITG_12808	4.27267	5.37163e-58	-0.202275	0.276817	4.42205	2.57806e-89	3.63052	1.94277e-22	0.254673	0.200953	-0.691447	0.103105	4.67329	1.37803e-157	3.81694	9.26719e-31	-0.865866	0.0318336
PITG_12854	-2.86218	3.65664e-26	1.80555	4.34649e-17	0.573693	0.0143278	-1.32085	0.000184755	3.53281	4.98094e-59	1.49936	1.9328e-06	-1.18604	4.09508e-13	-3.12808	3.67625e-26	-1.95261	6.4169e-09
PITG_12872	3.36255	2.76044e-27	0.250253	0.283421	1.37233	3.15294e-10	2.84072	2.26081e-21	-1.8954	1.92871e-10	-0.562329	0.20094	1.17365	3.52719e-10	2.58513	2.48284e-21	1.41083	1.40182e-05
PITG_12941	-6.1066	4.43238e-31	?	1	?	1	-2.62487	0.00759319	7.28659	1.67105e-55	3.43903	7.28601e-15	?	1	-7.161	0.000428241	-3.75626	5.03932e-05
PITG_12983	-0.321168	0.186478	0.392343	0.107022	0.00475608	0.987911	-0.356983	0.165388	0.430079	0.0430327	-0.0823283	0.771536	-0.337466	0.104892	-0.762673	0.00037875	-0.43216	0.0699922
PITG_12997	-0.275741	0.498151	0.363973	0.584188	1.06009	0.0298985	-1.3934	0.0115531	1.44663	7.23436e-06	-1.13699	0.0179772	0.724754	0.112381	-1.74301	0.000541459	-2.49453	1.32306e-06
PITG_12998	3.04796	2.54987e-29	-1.7715	7.73184e-24	5.63057	1.32222e-51	2.91229	1.80025e-12	2.69684	6.83823e-11	-0.173341	0.764473	7.44935	1.45018e-192	4.68375	3.38564e-45	-2.76522	1.23404e-05
PITG_12999	0.1608	0.539875	-0.944058	2.50288e-06	-1.85103	3.0789e-24	-0.810438	0.00125354	-1.90499	4.75974e-25	-1.0191	1.00221e-05	-0.855867	1.48526e-08	0.118566	0.562987	0.966402	6.3804e-07
PITG_13000	-1.98345	1.19858e-11	-1.22124	0.000747011	0.576985	0.194322	0.137423	0.79661	2.6678	9.34324e-22	2.0799	5.52335e-10	1.85477	1.62698e-09	1.36214	0.000233442	-0.49854	0.282926
PITG_13001	4.91057	3.88207e-74	0.278498	0.182612	0.435452	0.06481	2.22937	3.78529e-25	-4.36928	2.16703e-69	-2.72944	1.03967e-26	0.206199	0.290597	1.93549	5.33717e-29	1.72084	1.30853e-17
PITG_13002	4.42968	3.83209e-55	-0.942808	1.97562e-05	0.585784	0.0210041	1.76314	1.15537e-11	-3.73702	1.08015e-50	-2.71724	1.38807e-19	1.57798	2.14372e-15	2.68754	1.18127e-40	1.10087	1.11477e-05
PITG_13003	4.96241	2.6351e-68	0.428964	0.0646025	0.349243	0.186705	2.62699	4.37004e-29	-4.50691	1.22553e-65	-2.38399	1.23382e-18	-0.0301459	0.907214	2.18287	3.23355e-26	2.20405	2.72649e-22
PITG_13004	4.76844	4.68554e-45	0.10225	0.694586	1.31543	1.43772e-05	1.40165	8.98072e-07	-3.34903	8.41026e-19	-3.41745	4.29591e-19	1.25735	1.61947e-06	1.27856	2.34074e-08	0.0126812	0.975603
PITG_13005	2.29729	1.931e-22	2.2976	9.90833e-33	-1.48097	2.00828e-15	-1.18595	7.90087e-05	-3.67659	4.46926e-49	-3.52842	3.41975e-24	-3.73042	1.24268e-86	-3.49029	1.08311e-34	0.229005	0.471388
PITG_13006	1.98572	1.55242e-14	1.66535	1.21917e-12	-1.93639	4.6525e-22	-0.975835	0.00057864	-3.82059	5.26349e-45	-3.00676	8.18481e-21	-3.55394	5.51933e-60	-2.63924	3.79979e-23	0.894999	0.000615264
PITG_13008	?	1	?	1	?	1	?	1	?	1	?	1	?	1	?	1	?	1
PITG_13010	?	1	?	1	?	1	?	1	?	1	?	1	?	1	?	1	?	1
PITG_13011	3.00085	4.93508e-35	9.05267	1.03982e-284	9.63058	5.24707e-269	8.0384	2.65672e-200	6.73486	1.15872e-131	4.99493	6.33856e-103	0.638447	0.281471	-0.999282	0.0367173	-1.65977	2.28625e-05
PITG_13020	3.91606	1.4763e-32	-1.44632	2.74379e-09	1.13478	2.5078e-05	0.709978	0.043577	-2.67393	1.24796e-34	-3.25807	1.01199e-20	2.63143	1.14238e-52	2.13499	8.40573e-18	-0.504299	0.111199
PITG_13022	-3.32	6.47505e-32	0.445921	0.476537	-4.22677	9.25393e-65	-4.47812	8.09632e-17	-0.812602	2.49082e-05	-1.19054	0.00755525	-4.65893	6.79327e-65	-4.91326	2.06569e-23	-0.297288	0.519432
PITG_13023	0.654054	0.0385778	-0.208001	0.602271	0.268268	0.447105	-0.326393	0.580273	-0.278425	0.309112	-1.04045	0.0539463	0.525242	0.0639058	-0.134784	0.779312	-0.67988	0.200144
PITG_13037	-2.16518	0.000103796	-0.772192	0.322007	-5.5342	1.73423e-53	-4.53354	4.29119e-15	-3.28451	2.17719e-23	-2.41513	6.20121e-07	-4.69613	3.29287e-42	-3.75306	2.17689e-13	0.945637	0.0123106
PITG_13056	0.849385	0.000112721	0.224545	0.228553	0.633888	0.000406624	0.435189	0.0562499	-0.11101	0.625398	-0.46028	0.0595439	0.458023	0.00384985	0.198813	0.285636	-0.269188	0.245341
PITG_13063	-0.848315	0.0090928	2.07987	7.65316e-05	-0.616553	0.0594525	-0.528065	0.151994	0.328232	0.224899	0.277829	0.398704	-2.65131	5.02682e-12	-2.62465	2.12817e-09	0.0295528	0.9331
PITG_13120	0.29392	0.333052	0.400542	0.284987	-1.09788	1.64109e-05	-0.864721	0.023713	-1.28759	1.38822e-08	-1.20944	0.000834671	-1.44917	5.9404e-09	-1.27575	0.000231382	0.160715	0.668296
PITG_13239	0.988364	7.28267e-06	0.24638	0.199435	-0.514018	0.0197733	0.454974	0.0501247	-1.40284	4.50015e-11	-0.577097	0.0142803	-0.709743	9.79915e-06	0.204111	0.264072	0.905452	2.84767e-05
PITG_13250	1.64921	2.5961e-14	-0.575481	0.00018938	0.107191	0.638544	1.6983	1.69873e-14	-1.4376	1.13589e-13	0.00121747	0.996638	0.732713	2.81675e-07	2.25978	2.33276e-34	1.51922	1.32575e-12
PITG_13258	0.664418	0.00635667	0.298951	0.281644	-0.164224	0.570122	0.422054	0.229163	-0.725607	0.00210416	-0.291916	0.427562	-0.412296	0.121792	0.116123	0.723263	0.512626	0.12844
PITG_13340	0.551321	0.0132344	0.146568	0.535226	-0.0441945	0.854958	-0.190027	0.446011	-0.497052	0.0105107	-0.783972	0.000681206	-0.14503	0.422343	-0.339744	0.0649704	-0.206573	0.337196
PITG_13418	0.519201	0.0560719	-0.208251	0.520122	-1.13301	1.8538e-06	-0.820553	0.00702881	-1.555	9.55412e-11	-1.38145	3.04855e-06	-0.877054	0.000175945	-0.6098	0.0233672	0.253124	0.399484
PITG_13473	3.16802	1.16029e-17	1.00866	2.84335e-09	6.83929	1.06103e-160	5.80549	5.0855e-24	3.77462	1.76093e-25	2.59103	5.65906e-06	5.88141	1.24411e-152	4.78214	7.49416e-21	-1.10167	0.0860719
PITG_13499	-0.601802	0.0251621	0.487274	0.230703	0.954468	0.00224576	-0.780826	0.00518189	1.65825	7.41567e-12	-0.223559	0.403449	0.505035	0.12471	-1.27819	6.81336e-06	-1.80094	1.84974e-11
PITG_13635	-1.1645	4.78896e-08	0.619448	0.00234574	0.275939	0.188201	-0.13882	0.592898	1.54031	1.43775e-14	0.981353	3.46745e-06	-0.295126	0.144366	-0.767138	0.000112663	-0.478199	0.0267009
PITG_13686	-0.0583664	0.807623	0.313794	0.248736	1.83397	8.41051e-30	1.05314	2.19824e-06	1.99487	2.22659e-22	1.06516	1.57905e-06	1.56985	1.11949e-10	0.729738	0.00158734	-0.84949	0.000189577
PITG_13730	0.100624	0.717993	0.416495	0.174886	0.0324181	0.911787	0.463017	0.0931995	0.0376813	0.874211	0.314581	0.245541	-0.325171	0.190217	0.0301499	0.91718	0.357605	0.156268
PITG_13747	0.918137	1.12326e-05	-0.42268	0.0417138	-0.606323	0.000747695	-0.0612071	0.834744	-1.42068	9.85741e-14	-1.02704	2.89953e-05	-0.133882	0.508989	0.350464	0.0872919	0.474188	0.0351934
PITG_13849	?	1	?	1	?	1	?	1	?	1	?	1	?	1	?	1	?	1
PITG_13925	0.321537	0.282086	0.159454	0.726421	0.737306	0.0292898	-0.434494	0.171854	0.518443	0.0596163	-0.79806	0.00421146	0.621367	0.055604	-0.599129	0.0439784	-1.23476	2.72235e-05
PITG_14058	?	1	?	1	?	1	?	1	?	1	?	1	?	1	?	1	?	1
PITG_14171	-0.00988893	0.968533	-0.243372	0.244489	-0.656066	0.000275807	0.430463	0.0911463	-0.540729	0.00436753	0.391182	0.115105	-0.362375	0.021834	0.657043	0.000819293	1.01203	1.06016e-06
PITG_14210	-0.821939	0.000140465	5.34135	1.68417e-56	2.81243	1.03696e-39	-0.439781	0.0764632	3.73453	1.68678e-68	0.338734	0.161795	-2.49531	2.74883e-09	-5.80458	7.1126e-66	-3.31608	2.48485e-40
PITG_14398	0.566085	0.0136348	-0.399043	0.032901	-0.2546	0.215927	0.642714	0.00988509	-0.714677	0.00036293	0.0285188	0.926731	0.194658	0.236353	1.02486	3.63383e-08	0.823309	0.000124779
PITG_14486	3.31937	2.6812e-11	2.10679	0.00315006	4.75166	2.92431e-13	2.63296	8.7795e-07	?	1	?	1	?	1	?	1	?	1
PITG_14619	-0.184984	0.418737	-0.223818	0.302746	0.0490877	0.84631	0.293433	0.274116	0.339097	0.0708279	0.429424	0.07172	0.322743	0.0531094	0.502465	0.0115023	0.170887	0.496608
PITG_14674	0.265315	0.27278	-0.766223	2.47289e-06	-1.00421	7.60659e-09	-1.01375	0.00162002	-1.16489	3.39597e-08	-1.32612	5.48688e-05	-0.188773	0.235818	-0.260959	0.326297	-0.0808622	0.821528
PITG_14727	-0.289145	0.226416	-0.429292	0.00238716	-1.57105	3.70269e-25	-0.902982	0.000531887	-1.17977	2.21793e-08	-0.658894	0.029781	-1.09254	5.3517e-17	-0.483352	0.017482	0.601115	0.0141382
PITG_14911	1.7672	2.41785e-17	-0.056797	0.809485	0.731315	5.33273e-05	2.25918	7.55851e-20	-0.931025	1.04966e-06	0.443473	0.126862	0.838359	6.72388e-08	2.29734	1.27368e-26	1.45416	3.53425e-09
PITG_14935	0.772865	0.001197	-0.477014	0.00118058	0.235643	0.2429	1.73316	5.54331e-16	-0.434101	0.0618461	0.915208	0.00018653	0.761699	2.74916e-07	2.19945	5.86983e-32	1.42956	3.98553e-11
PITG_15075	-0.313322	0.171368	0.270859	0.287704	-0.878186	2.44387e-06	-0.738829	0.00247761	-0.464264	0.0139106	-0.470115	0.0480199	-1.10225	3.59704e-10	-1.01494	1.89331e-06	0.0743693	0.760471
PITG_15116	-0.369549	0.10757	0.548951	0.00970736	0.708062	0.00131242	0.0623494	0.826698	1.17838	1.26847e-07	0.387409	0.123137	0.208206	0.382505	-0.490698	0.0244878	-0.710646	0.00506682
PITG_15119	0.0352151	0.889755	-0.630488	0.000830297	-0.343442	0.110364	0.638927	0.0110587	-0.276123	0.162635	0.556834	0.0225771	0.33724	0.0544833	1.25524	3.5806e-10	0.913367	5.94723e-05
PITG_15120	0.129403	0.748412	3.12082	1.72802e-05	0.979722	0.0276091	-0.246478	0.648764	0.954374	0.0020011	-0.401279	0.373647	-2.14059	0.00112655	-3.40572	3.5956e-07	-1.27303	0.00401813
PITG_15124	-1.382	4.55633e-05	2.75591	0.000113463	0.210288	0.680247	-0.553052	0.203015	1.69768	7.80815e-09	0.792457	0.0107568	-2.52339	9.20732e-05	-3.35283	2.6401e-08	-0.82087	0.0249526
PITG_15165	?	1	?	1	?	1	?	1	?	1	?	1	?	1	?	1	?	1
PITG_15194	0.81841	0.00145453	-0.0597659	0.830604	-0.135569	0.51809	0.220655	0.355317	-0.854453	0.000346469	-0.644051	0.0135402	-0.0271078	0.910376	0.272621	0.179229	0.290465	0.159216
PITG_15316	?	1	?	1	?	1	?	1	?	1	?	1	?	1	?	1	?	1
PITG_15348	?	1	?	1	?	1	?	1	?	1	?	1	?	1	?	1	?	1
PITG_15406	3.68167	6.24646e-51	8.80449	1.53061e-212	5.5556	3.13955e-133	3.51693	2.05241e-29	1.97861	9.21214e-18	-0.211304	0.601384	-3.21776	2.72408e-12	-5.31536	2.0746e-26	-2.10733	1.54077e-08
PITG_15547	-4.72836	1.26498e-14	?	1	?	1	?	1	5.06734	4.92381e-22	4.36241	4.10292e-24	?	1	?	1	?	1
PITG_15548	-2.54653	0.000138235	?	1	?	1	-2.67129	0.000237614	1.44646	0.00131021	-0.17879	0.699416	?	1	-2.7773	0.000961436	-1.53355	0.00286606
PITG_15549	-1.82181	4.37678e-11	-4.44944	1.85407e-41	-0.1339	0.781703	0.971739	0.0422582	1.79438	2.26863e-12	2.74694	6.15078e-15	4.36977	5.26852e-40	5.41042	2.84801e-57	1.0454	0.0155933
PITG_15571	0.534276	0.00837299	0.0801259	0.720505	-0.251992	0.191121	0.392312	0.0787328	-0.685785	0.000211577	-0.186234	0.44448	-0.28341	0.090824	0.307008	0.0944092	0.579885	0.00316765
PITG_15649	1.85316	6.47172e-15	-0.143422	0.59039	0.0850043	0.738418	0.813661	0.0015424	-1.66643	3.53279e-15	-1.08468	9.41869e-05	0.275999	0.175023	0.950994	1.75601e-05	0.662069	0.00657304
PITG_15660	-1.88549	1.74552e-14	1.4104	1.85288e-07	-2.35532	7.00656e-29	-1.72292	1.19881e-09	-0.371125	0.139066	0.120933	0.715368	-3.72105	1.06724e-62	-3.13629	7.98947e-32	0.572496	0.0327732
PITG_15707	-1.56013	0.00145789	?	1	-4.22715	7.44801e-24	-0.839961	0.424188	-2.58331	8.81278e-21	0.761159	0.364858	-10.1226	6.28908e-32	?	1	3.41697	2.79014e-07
PITG_15815	-3.33367	1.44244e-38	-1.76332	0.00114866	-4.44231	3.21307e-90	-5.60721	4.796e-60	-1.01915	3.07578e-07	-2.30584	1.95927e-17	-2.65137	8.73565e-13	-3.84709	3.51226e-24	-1.20632	1.51313e-06
PITG_15844	-0.446381	0.0336413	0.724093	0.00125304	0.523788	0.00812797	-0.399523	0.0980082	1.06947	3.83276e-09	0.0036795	0.989551	-0.155526	0.489509	-1.12736	3.24816e-08	-0.985742	2.41834e-06
PITG_15912	0.184491	0.425446	0.863004	5.1943e-07	0.928578	1.10115e-07	1.74521	3.30987e-15	0.848688	1.51012e-05	1.51332	5.21691e-12	0.114138	0.551323	0.869228	2.1365e-05	0.744652	0.0014521
PITG_16092	-1.55647	1.01246e-09	1.6877	6.79187e-05	-1.09073	0.000274906	-0.79221	0.00583224	0.565997	0.0157284	0.725698	0.00154798	-2.74381	1.65062e-15	-2.49657	1.38103e-14	0.239319	0.394458
PITG_16103	1.18569	3.98614e-06	-0.77859	0.000242318	-0.420045	0.0581441	0.331145	0.254265	-1.49771	8.11711e-15	-0.904955	0.000657462	0.409108	0.0126752	1.09014	9.1992e-08	0.672719	0.00507001
PITG_16126	0.95099	3.29338e-06	-0.275952	0.10362	-0.130055	0.522351	0.967803	7.49467e-06	-0.978703	5.09061e-07	-0.0287027	0.921797	0.194826	0.223351	1.23321	6.81568e-13	1.0305	2.69537e-07
PITG_16133	-0.389553	0.1177	1.22087	0.000425064	0.799995	0.00197289	-0.201677	0.483378	1.2886	2.6505e-10	0.146896	0.590991	-0.375213	0.235588	-1.42924	3.50188e-07	-1.06156	1.62037e-05
PITG_16162	3.87993	3.18771e-17	0.766114	0.192664	-0.187385	0.693684	0.0138318	0.979236	-3.96507	8.54767e-27	-3.92819	5.04567e-17	-0.912541	0.0155777	-0.77421	0.0842531	0.113452	0.786891
PITG_16267	0.52094	0.124474	1.33729	0.000212193	0.966632	0.00575011	0.577641	0.0719994	0.542766	0.0113721	0.0168094	0.957391	-0.322228	0.216008	-0.759863	0.00263524	-0.444914	0.0853183
PITG_16383	2.31217	2.32206e-08	3.56383	2.61749e-13	4.07065	3.92654e-19	2.27622	9.70855e-11	1.85528	1.13355e-10	-0.0704621	0.84959	0.530481	0.237828	-1.29605	0.00106961	-1.84486	1.75404e-07
PITG_16464	-0.768939	0.00893626	-1.64376	3.97705e-24	-3.21993	5.57587e-61	-3.40832	8.25662e-05	-2.34532	8.45124e-17	-2.68759	0.00173814	-1.5265	3.69879e-25	-1.77906	0.00526966	-0.261448	0.758152
PITG_16506	0.289642	0.256294	0.194186	0.527059	0.112176	0.695155	0.73973	0.00683466	-0.0726083	0.750507	0.400566	0.137005	-0.0333195	0.894623	0.53232	0.031124	0.554246	0.0270489
PITG_16661	0.413784	0.0816665	-0.810688	5.15958e-09	-0.491838	0.00309577	0.549833	0.0205102	-0.802004	9.42667e-05	0.088648	0.773798	0.368828	0.00850007	1.34824	3.30074e-14	0.971147	1.08493e-05
PITG_16675	-0.354793	0.111371	-0.649812	0.0023969	0.379521	0.0839061	-0.0294344	0.919549	0.837469	1.40327e-05	0.278041	0.248016	1.08081	7.56938e-09	0.605935	0.00250761	-0.478943	0.0363402
PITG_16683	-2.41257	4.21387e-18	2.00356	0.000499884	-1.39201	5.97229e-05	-1.65925	1.63078e-05	1.12562	2.30266e-06	0.719435	0.0188166	-3.3584	7.78842e-15	-3.68025	2.56817e-15	-0.322994	0.360136
PITG_16684	1.8506	1.35606e-17	1.13887	1.07711e-08	-0.237797	0.203093	-0.174079	0.566388	-1.98753	3.22212e-24	-2.07018	3.92501e-13	-1.32587	8.2362e-14	-1.33067	5.972e-08	-0.00303481	0.992357
PITG_16685	-1.57668	2.64222e-06	0.915831	0.100038	0.112748	0.815968	-1.04926	0.00756559	1.78985	1.92546e-10	0.483007	0.121308	-0.757632	0.0890752	-1.97635	3.09805e-06	-1.22557	0.000221698
PITG_17095	1.66769	1.94943e-12	-0.0666958	0.824789	-1.4422	4.8112e-14	2.12704	1.22965e-09	-3.01125	6.21894e-48	0.418079	0.326748	-1.32477	5.98068e-13	2.17998	1.99003e-11	3.50623	6.31297e-30
PITG_17122	-7.42368	6.58832e-24	?	1	?	1	-4.22458	5.28512e-05	11.4	7.75256e-41	3.13639	2.15031e-17	?	1	-2.40326	0.00848008	-7.82446	8.72435e-10
PITG_17141	-0.696016	0.00400189	0.152356	0.668745	0.30572	0.253662	-0.727502	0.00470279	1.10336	8.53611e-08	-0.0774718	0.780301	0.197813	0.467433	-0.888229	0.000133134	-1.10023	4.49305e-06
PITG_17142	0.669478	0.00915279	0.265511	0.380689	0.748063	0.00343603	0.0286504	0.929399	0.184664	0.433783	-0.68958	0.00563153	0.533963	0.0162433	-0.251664	0.285636	-0.793453	0.00122182
PITG_17425	-0.486941	0.171657	1.7794	0.00551098	-3.09474	1.80248e-34	-2.96281	5.18584e-20	-2.528	1.06309e-35	-2.51752	6.12658e-21	-4.87716	6.82375e-61	-4.77831	4.44478e-39	0.0906394	0.734347
PITG_17434	4.62855	6.14033e-36	8.86812	1.08223e-21	6.02577	2.06531e-35	4.61355	4.00849e-21	?	1	?	1	?	1	?	1	?	1
PITG_17480	-0.100319	0.66398	0.302238	0.0652944	0.685815	6.05413e-05	-0.000500257	0.998337	0.887805	7.35207e-06	0.0540335	0.847016	0.433111	0.00302684	-0.312758	0.0886195	-0.753532	0.000670526
PITG_17484	1.59695	3.24593e-11	-0.177408	0.446186	-0.144537	0.507933	0.0777738	0.771848	-1.63667	2.02707e-13	-1.56674	2.09279e-10	0.0821289	0.699336	0.2427	0.206505	0.150226	0.516813
PITG_17490	0.265429	0.224498	-0.227871	0.234586	0.0336393	0.880852	1.18905	1.12065e-08	-0.127662	0.532444	0.876536	2.08268e-05	0.312485	0.0474749	1.40261	4.41297e-17	1.08421	8.9729e-09
PITG_17660	0.578017	0.00362466	-0.056087	0.809163	-0.631048	0.000138654	0.279402	0.234791	-1.10792	2.01008e-09	-0.343672	0.143489	-0.524933	0.000715466	0.324586	0.0818567	0.844242	1.01622e-05
PITG_17716	2.00856	1.79083e-18	-0.16208	0.332624	0.315435	0.0922613	1.49301	2.35264e-11	-1.58867	6.48882e-16	-0.562847	0.0262813	0.52711	0.000219227	1.64125	1.15158e-19	1.10627	7.07758e-07
PITG_17760	3.79023	3.35458e-18	0.468672	0.41353	-0.451315	0.216196	-0.0493192	0.918415	-4.12886	1.39235e-38	-3.89572	1.49564e-21	-0.824565	0.0122544	-0.523671	0.182979	0.312456	0.339322
PITG_17766	2.52357	7.34212e-14	6.01707	2.62495e-66	6.53233	5.7593e-85	0.735836	0.0273477	4.11538	1.16675e-26	-1.83032	5.97904e-07	0.573807	0.397713	-5.28701	1.46295e-37	-5.86504	2.33735e-42
PITG_17799	5.80783	3.42953e-116	1.02962	1.68264e-09	4.58897	4.96805e-113	5.24579	2.65379e-40	-1.11285	4.65338e-05	-0.611396	0.26655	3.60729	6.81659e-76	4.20697	1.01543e-31	0.58082	0.237879
PITG_17800	5.57975	2.47443e-80	0.765644	1.13501e-05	4.28983	6.07401e-77	4.97286	3.69493e-28	-1.1837	6.77837e-05	-0.656489	0.266822	3.57297	1.11289e-58	4.19486	4.59471e-25	0.607768	0.247347
PITG_17803	5.94458	2.63399e-97	1.01341	2.13925e-10	4.4906	4.57282e-97	5.19229	1.81332e-28	-1.34892	7.42074e-09	-0.799707	0.144632	3.52634	6.02654e-67	4.1658	1.51709e-23	0.629565	0.207365
PITG_17804	2.25321	3.30237e-15	1.47807	2.3332e-16	1.27613	4.84529e-09	1.78338	3.9448e-05	-0.869515	0.000152231	-0.518489	0.304034	-0.15135	0.340958	0.287635	0.456655	0.431248	0.350742
PITG_17805	1.82354	3.88679e-10	1.19859	1.82941e-06	1.37127	4.10896e-09	1.83265	5.35263e-06	-0.34154	0.192654	-0.0431713	0.939327	0.223669	0.325229	0.609891	0.111275	0.379	0.392882
PITG_17806	-5.43476	8.77081e-39	6.29137	8.35462e-06	7.65523	3.39369e-14	1.58375	0.0198893	14.2865	3.808e-79	6.98904	4.40611e-53	?	1	?	1	?	1
PITG_17852	?	1	?	1	?	1	?	1	?	1	?	1	?	1	?	1	?	1
PITG_17857	?	1	?	1	?	1	?	1	?	1	?	1	?	1	?	1	?	1
PITG_17859	?	1	?	1	?	1	?	1	?	1	?	1	?	1	?	1	?	1
PITG_17862	-2.78948	1.76915e-06	?	1	?	1	?	1	4.2892	5.69525e-15	2.10113	1.18499e-06	?	1	?	1	?	1
PITG_17863	-1.41908	4.33715e-11	0.447125	0.0716162	-0.293388	0.184558	0.321946	0.308308	1.224	1.77578e-10	1.69905	1.65634e-11	-0.694123	0.000257475	-0.126045	0.659679	0.55574	0.0401941
PITG_17864	-1.51327	0.00020228	6.51572	9.01304e-06	-0.819287	0.0925125	-1.38461	0.017323	0.797057	0.0064993	0.116668	0.829194	-8.15092	4.49466e-12	-9.49123	2.04839e-11	-0.594873	0.219578
PITG_17865	-0.521298	0.165	0.418271	0.526022	0.86179	0.0564125	0.732154	0.127102	1.48624	4.68236e-06	1.21885	0.000530233	0.470141	0.37749	0.317418	0.561545	-0.183825	0.720377
PITG_17866	-2.61715	2.40618e-23	1.03505	0.018859	1.55588	2.80266e-05	-0.968244	0.0702369	4.281	3.14243e-82	1.62903	0.00010052	0.545114	0.113994	-1.9892	2.20742e-05	-2.57155	5.96808e-07
PITG_17874	?	1	?	1	?	1	?	1	?	1	?	1	?	1	?	1	?	1
PITG_17878	0.438476	0.218216	0.232063	0.678288	-0.0368399	0.937641	-0.0872557	0.838876	-0.374442	0.224395	-0.570309	0.0809703	-0.212361	0.599067	-0.326244	0.397306	-0.115647	0.750422
PITG_17949	-4.16569	1.09133e-44	-1.07588	0.0514232	-5.86972	4.92112e-106	-2.78886	1.13087e-09	-1.59851	6.35234e-11	1.31215	0.00035064	-4.74612	4.33399e-49	-1.72467	6.97743e-05	2.99249	1.45347e-17
PITG_17951	-3.09515	4.72713e-31	1.94963	4.33712e-05	4.20505	1.06502e-20	0.497174	0.189326	7.42197	1.62385e-101	3.54885	8.98659e-48	?	1	-1.46815	0.000936711	-3.78045	6.73272e-16
PITG_17952	-0.1277	0.577384	0.323436	0.0603141	-0.238439	0.223822	-0.0324996	0.911768	-0.00803582	0.972091	0.0495619	0.869511	-0.512417	0.000879472	-0.367125	0.0651793	0.137692	0.59414
PITG_17954	-1.03774	1.67712e-05	1.51688	2.54738e-05	2.54196	2.20647e-16	-0.0555935	0.879955	3.68328	7.26122e-49	0.934024	0.000354497	1.06443	0.00451487	-1.58147	3.97334e-06	-2.66909	1.17197e-14
PITG_17960	-1.34065	2.06181e-07	0.17624	0.643746	-1.08341	9.88554e-05	-0.703941	0.0102981	0.356996	0.153908	0.594651	0.0111827	-1.20912	4.80416e-06	-0.88285	0.000318231	0.317743	0.226923
PITG_17961	-2.31333	5.94189e-14	-0.167534	0.798657	0.3897	0.416591	-0.538117	0.173989	2.81561	4.83673e-36	1.75071	1.83631e-15	0.568216	0.101366	-0.393722	0.244785	-0.983684	0.000959422
PITG_18046	-1.04602	1.55712e-06	0.481052	0.00789414	-0.62622	0.00129828	-1.15954	6.76041e-07	0.519206	0.00778187	-0.157006	0.555255	-1.05835	2.10775e-13	-1.64549	1.93337e-19	-0.596183	0.00748522
PITG_18171	1.85761	4.41053e-16	0.815719	1.80765e-05	-0.686736	6.26527e-05	0.441674	0.179388	-2.44442	5.4413e-33	-1.46021	1.46978e-05	-1.45468	1.74346e-20	-0.377625	0.188669	1.06566	0.000140356
PITG_18234	0.471544	0.178513	-0.226672	0.677713	-0.220136	0.595905	0.0148248	0.978699	-0.594941	0.0289145	-0.48824	0.272751	0.0507726	0.892924	0.242884	0.586918	0.185111	0.67854
PITG_18314	1.64728	1.55397e-09	-0.541008	0.00739643	0.455222	0.0365786	1.33898	3.29211e-07	-1.08454	3.31894e-06	-0.358032	0.268504	1.04596	1.17863e-12	1.85983	9.40206e-21	0.806025	0.00110772
PITG_18605	?	1	?	1	?	1	?	1	?	1	?	1	?	1	?	1	?	1
PITG_18695	0.965618	4.84914e-05	0.0832476	0.78863	0.603659	0.0153697	1.07686	5.83983e-05	-0.261293	0.266391	0.0668885	0.844035	0.568168	0.00873542	0.988479	5.68691e-05	0.407735	0.149258
PITG_18732	1.05279	1.37527e-05	2.66996	3.63455e-16	2.26806	2.32507e-20	0.963421	0.000169367	1.31953	1.67539e-07	-0.136727	0.662424	-0.355907	0.387255	-1.71722	5.73073e-07	-1.3744	1.86915e-06
PITG_18734	-0.746985	0.00178673	1.35246	8.24031e-05	-0.112989	0.720008	-0.845416	0.00145587	0.734931	0.000425654	-0.142423	0.601681	-1.42078	3.86289e-07	-2.20659	1.14316e-14	-0.796672	0.000974322
PITG_18741	4.42663	1.60107e-81	10.0649	3.19431e-161	5.65118	3.38538e-122	4.94514	6.6057e-43	1.34071	5.18312e-05	0.473316	0.326814	-4.47541	2.07606e-06	-5.32369	1.1429e-08	-0.79674	0.132846
PITG_18743	4.63838	1.96848e-60	10.1072	1.14805e-46	5.0139	3.86966e-59	4.67032	1.7902e-39	0.489921	0.256512	-0.00314683	0.995659	?	1	-7.05019	0.000323965	-0.425316	0.496397
PITG_18744	4.22487	1.41433e-41	9.40739	1.3272e-30	6.17893	4.87479e-48	4.76837	9.8752e-38	?	1	?	1	?	1	?	1	?	1
PITG_18767	?	1	?	1	?	1	?	1	?	1	?	1	?	1	?	1	?	1
PITG_18772	?	1	?	1	?	1	?	1	?	1	?	1	?	1	?	1	?	1
PITG_18773	?	1	?	1	?	1	?	1	?	1	?	1	?	1	?	1	?	1
PITG_18774	0.417301	0.0768122	-0.81953	1.23678e-09	-0.475122	0.00394964	0.558408	0.0173783	-0.789056	0.000117257	0.0939076	0.758609	0.394241	0.00407636	1.36586	7.79832e-15	0.963468	1.16056e-05
PITG_19026	0.668608	0.00268856	-0.447286	0.0347787	0.0858719	0.739621	0.162371	0.628954	-0.483657	0.0174871	-0.547731	0.0729666	0.582719	0.00105136	0.609044	0.0136604	0.0165979	0.962219
PITG_19027	-1.89523	2.46794e-09	-0.105393	0.868344	-0.194335	0.719531	-0.651053	0.114851	1.80234	4.559e-10	1.19411	8.87514e-06	-0.0373357	0.940749	-0.553544	0.154859	-0.524643	0.151895
PITG_19028	-3.56967	3.99714e-08	?	1	?	1	?	1	6.18235	1.40014e-18	2.25746	1.5079e-08	?	1	?	1	?	1
PITG_19029	?	1	?	1	?	1	?	1	?	1	?	1	?	1	?	1	?	1
PITG_19030	?	1	?	1	?	1	?	1	?	1	?	1	?	1	?	1	?	1
PITG_19031	?	1	?	1	?	1	?	1	?	1	?	1	?	1	?	1	?	1
PITG_19286	?	1	?	1	?	1	?	1	?	1	?	1	?	1	?	1	?	1
PITG_19298	0.419218	0.0413018	0.264031	0.135634	-1.08867	1.47666e-09	-0.308768	0.181602	-1.4053	7.46015e-13	-0.774094	0.000477524	-1.3036	2.66504e-18	-0.582267	0.000887479	0.711651	0.000742788
PITG_19426	3.72044	7.99934e-44	0.241859	0.311563	4.14871	4.49034e-67	4.98466	3.04378e-53	0.536095	0.0635636	1.2266	0.0020863	3.95932	4.77586e-89	4.71524	3.06459e-60	0.77004	0.0685023
PITG_19432	0.0645849	0.878808	0.63812	0.29382	0.176744	0.743496	-0.372699	0.382531	0.211342	0.524617	-0.470748	0.146066	-0.414979	0.38605	-1.01049	0.0117196	-0.604483	0.081146
PITG_19475	?	1	?	1	?	1	?	1	?	1	?	1	?	1	?	1	?	1
PITG_19677	-3.55406	4.72564e-34	-2.11248	9.15048e-05	-4.79217	9.59312e-91	-5.93669	1.23384e-68	-1.13654	1.96204e-08	-2.43067	3.3039e-20	-2.59489	5.82837e-16	-3.80192	2.7625e-30	-1.21385	1.10859e-06
PITG_19797	0.768363	0.00201257	1.64936	3.7791e-08	2.14463	4.00655e-13	0.786369	0.00565194	1.47886	9.70285e-08	-0.0312212	0.930397	0.539413	0.141874	-0.879346	0.00601128	-1.43343	1.27582e-05
PITG_19866	?	1	?	1	?	1	?	1	?	1	?	1	?	1	?	1	?	1
PITG_19995	0.544641	0.0765218	0.503471	0.218739	-0.0172938	0.967377	0.000921921	0.997919	-0.461451	0.0774399	-0.587636	0.0553993	-0.465326	0.127083	-0.512393	0.131704	-0.0450729	0.898729
PITG_19997	-1.0604	1.44707e-05	-0.947888	4.2973e-05	-1.2886	1.35506e-09	-1.13341	6.68711e-06	-0.123593	0.578598	-0.121482	0.653657	-0.286653	0.151401	-0.200212	0.34876	0.0823727	0.740447
PITG_20031	0.361002	0.161015	-0.412142	0.0404707	0.0912798	0.713565	-0.51584	0.0358496	-0.170821	0.481162	-0.922482	0.000226001	0.553999	0.00132508	-0.110166	0.602361	-0.671062	0.0027444
PITG_20088	0.137421	0.564931	-0.0389601	0.880006	-0.241159	0.238662	-0.387793	0.103064	-0.27684	0.161183	-0.570229	0.0148699	-0.15388	0.409947	-0.355133	0.0690451	-0.212865	0.340346
PITG_20089	?	1	?	1	?	1	?	1	?	1	?	1	?	1	?	1	?	1
PITG_20090	?	1	?	1	?	1	?	1	?	1	?	1	?	1	?	1	?	1
PITG_20104	-0.54447	0.0234671	-0.570669	0.0372235	0.112683	0.719159	-0.451464	0.101364	0.758847	0.000330577	0.0470771	0.874012	0.736272	0.00124978	0.108582	0.65942	-0.630919	0.0110587
PITG_20125	1.25287	4.0098e-09	0.790412	0.00262261	0.095084	0.674801	0.284274	0.272767	-1.0577	4.04308e-08	-1.01277	3.54416e-05	-0.651644	0.00575353	-0.5105	0.0420177	0.125035	0.628445
PITG_20146	0.754362	0.00114586	0.461797	0.0589171	-0.302647	0.160744	-0.622056	0.0111715	-0.95113	5.84549e-07	-1.4251	2.60174e-10	-0.716459	9.90466e-05	-1.09792	3.69571e-08	-0.39409	0.0598434
PITG_20180	?	1	?	1	?	1	?	1	?	1	?	1	?	1	?	1	?	1
PITG_20230	4.59048	1.29525e-82	1.19442	1.47631e-16	10.2763	2.13445e-238	6.28047	8.06499e-36	5.80722	1.36552e-65	1.64553	0.00117569	9.11147	1.35665e-263	5.07886	2.31047e-30	-4.11036	6.11674e-08
PITG_20231	-1.42895	0.0039608	?	1	?	1	-0.334073	0.745506	3.84955	4.41115e-13	1.11952	0.113328	?	1	-6.74325	0.00314121	-2.63834	0.00817873
PITG_20251	-0.0366925	0.876976	-0.311221	0.0820799	-0.459283	0.00908895	-0.529409	0.0246992	-0.322208	0.106282	-0.536724	0.0221805	-0.0990862	0.550506	-0.223973	0.218451	-0.134242	0.561516
PITG_20252	-0.939642	0.0429887	0.422576	0.641691	-1.87907	2.54647e-05	-1.13598	0.0815392	-0.839336	0.00655106	-0.279024	0.627114	-2.25498	1.61831e-06	-1.58124	0.0178466	0.643714	0.180326
PITG_20257	-0.723526	0.000565011	-0.174459	0.521793	-0.202639	0.389598	0.560321	0.017187	0.624547	0.00233478	1.23593	2.5147e-09	0.0221652	0.932005	0.720339	0.000687904	0.691559	0.00177282
PITG_20291	-0.0461581	0.861262	8.65775	3.24865e-73	7.46349	1.50691e-113	5.55688	1.56888e-53	7.63258	1.39444e-109	5.56505	3.6682e-53	?	1	-3.27247	0.00438541	-1.96326	0.00576473
PITG_20306	-1.50093	1.18599e-11	-0.290352	0.195538	-0.39778	0.039868	-0.607194	0.00992959	1.20636	4.17643e-09	0.846701	5.95321e-05	-0.0566878	0.782375	-0.328761	0.0954048	-0.279322	0.185971
PITG_20347	1.19481	1.58412e-08	-0.347295	0.0305688	0.433379	0.01835	1.09271	1.05213e-05	-0.65789	0.000824139	-0.149397	0.628044	0.830281	4.07967e-09	1.42709	2.37708e-12	0.588822	0.0182496
PITG_20370	1.05796	1.01049e-07	-0.233767	0.203568	0.022508	0.937906	-0.423326	0.0667764	-0.933293	2.93622e-05	-1.52747	5.01747e-12	0.307234	0.139849	-0.199262	0.267614	-0.514647	0.0266176
PITG_20371	1.78949	3.72962e-11	0.789705	0.00215433	1.92594	1.78749e-13	1.34309	2.24092e-05	0.243306	0.428944	-0.496337	0.199367	1.18153	4.99416e-06	0.53953	0.091225	-0.660723	0.0737005
PITG_20372	0.610806	0.0157349	1.25886	1.14278e-05	1.99766	1.99305e-15	0.589877	0.0506807	1.49204	9.93176e-11	-0.0707125	0.837228	0.791498	0.00456285	-0.689338	0.0215213	-1.4829	1.0945e-06
PITG_20421	?	1	?	1	?	1	?	1	?	1	?	1	?	1	?	1	?	1
PITG_20633	0.421378	0.380165	-1.00347	0.0848616	-0.360294	0.522762	-1.17326	0.0723532	-0.68271	0.0795521	-1.65895	0.00445131	0.694436	0.127934	-0.170499	0.773575	-0.893628	0.119349
PITG_20677	-3.28926	5.73544e-15	?	1	?	1	-1.39643	0.017694	8.12276	4.18678e-44	1.82689	3.79534e-08	?	1	-8.14917	3.0377e-07	-6.15606	5.82696e-13
PITG_20711	1.00826	0.00012244	0.471588	0.134648	-0.140567	0.642193	0.139517	0.719108	-1.04777	5.0006e-06	-0.915174	0.00789091	-0.562642	0.0239897	-0.34128	0.310148	0.214919	0.530421
PITG_20826	?	1	?	1	?	1	?	1	?	1	?	1	?	1	?	1	?	1
PITG_20901	1.54139	9.28373e-11	-0.0180392	0.922287	-0.0477589	0.804493	0.901147	8.11183e-05	-1.48499	3.0894e-13	-0.687622	0.0123252	0.0202017	0.899658	0.905887	1.11405e-07	0.877813	5.15295e-05
PITG_21101	?	1	?	1	?	1	?	1	?	1	?	1	?	1	?	1	?	1
PITG_21110	-0.702748	0.00341989	0.432006	0.159847	1.63968	1.47388e-07	-1.24163	7.93397e-07	2.44889	1.39441e-22	-0.58238	0.0142143	1.25893	3.63406e-05	-1.67952	9.03872e-13	-2.94834	2.05246e-25
PITG_21150	0.688787	0.000755814	-0.224185	0.268483	0.0337843	0.885258	0.353055	0.127205	-0.551899	0.00380293	-0.382592	0.105802	0.307258	0.0832529	0.563671	0.00178974	0.24976	0.244735
PITG_21156	-1.62286	0.000244938	-0.889408	0.206674	?	1	-0.773993	0.273861	0.847812	0.0188666	0.819636	0.0987071	0.0700967	0.912922	0.120952	0.854035	0.0678382	0.919543
PITG_21457	-1.058	6.0711e-07	0.641989	0.00135872	0.401918	0.0539484	-0.0549795	0.847449	1.5602	4.9227e-14	0.958705	1.44686e-05	-0.193025	0.384996	-0.707633	0.00073812	-0.520733	0.0246487
PITG_21530	2.62881	8.60007e-07	-1.46611	0.00264647	-3.54668	7.52939e-26	-0.479405	0.605192	-6.09195	4.72554e-64	-3.12142	0.00110066	-2.02337	2.10775e-13	0.989982	0.154793	2.99711	1.69155e-06
PITG_21644	-0.600702	0.00476959	0.0490216	0.852091	-0.536253	0.00448466	0.251588	0.325502	0.16933	0.394265	0.803852	0.000154817	-0.535142	0.00114104	0.187572	0.359631	0.714858	0.000368243
PITG_21811	-3.87979	7.30941e-12	?	1	?	1	?	1	10.0946	8.74333e-30	4.63295	2.59582e-25	?	1	?	1	?	1
PITG_21874	1.1145	2.78383e-05	2.436	6.76315e-14	0.777275	0.00121793	1.20612	6.60946e-06	-0.234142	0.385445	0.0461687	0.899374	-1.61555	8.11286e-08	-1.24019	0.000478045	0.360673	0.200521
PITG_21887	-0.90682	0.000177071	0.0834126	0.816804	-0.883295	6.43572e-05	-0.706457	0.00685318	0.121815	0.558176	0.157157	0.548123	-0.921499	6.98048e-06	-0.793405	0.000622338	0.115637	0.646647
PITG_21918	3.72062	2.29882e-37	9.95499	9.1522e-42	5.05151	1.01057e-54	3.37577	1.47641e-21	1.43942	0.000509314	-0.392951	0.437659	?	1	-8.19288	4.69652e-07	-1.74195	0.000979748
PITG_22001	2.99379	4.53426e-45	12.2185	1.24832e-146	7.31314	1.12753e-184	3.28957	7.82647e-07	4.42405	1.18346e-40	0.249919	0.770472	?	1	-10.5455	4.91681e-10	-4.05761	1.09231e-05
PITG_22157	4.85041	3.76121e-55	-0.00773928	0.978303	0.0622553	0.83908	2.13925	8.24326e-19	-4.68028	9.49453e-75	-2.75965	1.66978e-25	0.12041	0.537455	2.13026	3.88977e-30	2.0014	3.03524e-20
PITG_22229	0.386652	0.363693	0.143226	0.853112	0.73703	0.149102	-0.0362822	0.950729	0.454765	0.237614	-0.455199	0.278579	0.648373	0.249299	-0.18745	0.735215	-0.826181	0.0740649
PITG_22254	-2.88725	1.37422e-16	3.72295	0.000346111	1.45419	0.00634355	-0.504119	0.309057	4.44864	1.4293e-40	2.32796	2.78832e-17	?	1	-4.40758	6.61779e-07	-2.03669	5.70184e-06
PITG_22262	1.99812	2.56762e-14	0.680535	0.000217932	1.92616	4.0782e-23	1.17419	1.30612e-05	0.0353283	0.90643	-0.870826	0.00782056	1.29306	1.99684e-12	0.476647	0.0546587	-0.82595	0.00518999
PITG_22263	-0.456348	0.294583	1.54475	0.0282978	1.41685	0.00380893	0.685473	0.223066	1.98218	2.36679e-07	1.08979	0.0109117	?	1	-0.908575	0.192344	-0.813939	0.146144
PITG_22334	-3.77917	8.07931e-18	?	1	?	1	-2.37504	5.27185e-06	4.37163	4.69555e-31	1.36216	2.44441e-06	?	1	-4.83278	7.14834e-09	-2.93236	1.90252e-10
PITG_22364	2.25522	3.65402e-08	1.73331	0.00166563	-2.07583	3.1825e-13	-1.32792	0.000354379	-4.22155	1.93105e-39	-3.63144	2.43043e-18	-3.7815	2.24633e-24	-3.07954	4.90898e-12	0.679022	0.0255703
PITG_22499	?	1	?	1	-4.035	1.91249e-07	?	1	-8.9242	1.05711e-25	?	1	-1.5902	0.01174	?	1	2.98852	2.03965e-07
PITG_22512	-4.56868	2.53873e-16	?	1	-7.02706	1.62348e-67	-6.02597	3.61697e-24	-2.37878	1.28871e-30	-1.51955	4.95249e-06	-7.05204	6.43331e-60	-6.14534	2.5694e-23	0.938383	0.00102038
PITG_22535	-0.512799	0.127378	0.413416	0.386116	1.34124	0.00131857	0.20367	0.616431	1.96078	5.56683e-09	0.674904	0.0304744	0.979185	0.0222318	-0.212596	0.587085	-1.20184	0.00116326
PITG_22557	1.89406	4.85483e-12	0.93706	0.000129655	1.94645	1.20165e-16	1.25527	3.10694e-05	0.159972	0.610181	-0.686625	0.0601577	1.06001	8.23981e-05	0.312548	0.323178	-0.767067	0.027362
PITG_22575	0.585626	0.012835	0.523736	0.0595721	-0.353878	0.0997368	-0.663723	0.00451836	-0.836634	2.76189e-05	-1.29558	6.96906e-09	-0.831226	0.000201079	-1.1964	9.08698e-08	-0.378961	0.0799937
PITG_22599	-0.900511	0.0168903	0.906845	0.119529	0.841616	0.0516067	-0.0148395	0.977774	1.84164	2.41955e-08	0.84432	0.017195	-0.0246003	0.96541	-0.930074	0.0646701	-0.917643	0.0270365

## Sheet: FDR and FC statistics, Exp 2
		"?" indicates not calculated due to zero expression value
Gene	Family	BH FDR value T1.5 vs. Media	Log2 Fold-change T1.5 vs. Media	BH FDR value T2.5 vs. Media	Log2 Fold-change T2.5 vs. Media	BH FDR value L2 vs. Media	Log2 Fold-change L2 vs. Media	BH FDR value L3 vs. Media	Log2 Fold-change L3 vs. Media	BH FDR value L2 vs. T1.5	Log2 Fold-change L2 vs. T1.5	BH FDR value L3 vs. T2.5	Log2 Fold-change L3 vs. T2.5
PITG_00021	Multidrug/Oligosaccharidyl-lipid/Polysaccharide_MOP_Flippase_Superfamily	0.00707276	-7.70181	0.0278473	-3.60587	0.0148777	-11.3236	0.31879	-1.56968	1	-1.47025	0.536449	2.2972
PITG_00022	Multidrug/Oligosaccharidyl-lipid/Polysaccharide_MOP_Flippase_Superfamily	0.0309244	-13.4384	0.176898	-2.54062	0.0595941	-18.4454	0.391979	1.437	1	-1.37259	0.121316	3.65087
PITG_00023	Mitochondrial_Carrier_MC_Family	0.13096	-1.19832	0.00273541	-1.65858	0.201436	-1.19891	0.00116535	-2.02084	1	-1.00049	0.636611	-1.21842
PITG_00095	Major_Facilitator_Superfamily_MFS	0.00094278	-25.4806	0.00249155	-10.0683	0.00456946	-10.2804	0.00352134	-28.4144	1	2.47855	0.975441	-2.82217
PITG_00103	Major_Facilitator_Superfamily_MFS__MFS_Sugar-domain	0.00234615	-16.363	0.00503622	-9.42035	0.0158945	-5.37857	0.00748246	-20.1755	1	3.04226	0.977439	-2.1417
PITG_00209	Major_Facilitator_Superfamily_MFS	3.40404e-05	-6.8034	0.816247	1.04416	0.000221731	-5.5791	0.231236	-1.26915	1	1.21944	0.301401	-1.32519
PITG_00225	Major_Facilitator_Superfamily_MFS	0.000264263	-3.70642	0.35405	1.15919	0.00171455	-3.11671	0.860285	-1.03837	1	1.18921	0.519861	-1.20367
PITG_00228	Amino_Acid-Polyamine-Organocation_APC_Superfamily	0.403574	-1.10911	0.00702177	-1.54114	0.000221731	-2.7019	0.0023096	-1.90966	0.0110037	-2.43609	0.588766	-1.23912
PITG_00233	Major_Facilitator_Superfamily_MFS	2.20991e-05	-2.71933	0.487673	1.08008	0.000395371	-2.15242	0.760829	-1.04331	1	1.26338	0.554368	-1.12686
PITG_00265	Mitochondrial_Carrier_MC_Family	0.00065445	1.90434	0.191075	-1.43787	0.000250723	2.19782	0.345815	-1.33091	0.884247	1.15411	0.977439	1.08037
PITG_00281	Major_Facilitator_Superfamily_MFS	2.70605e-05	-3.2888	0.337995	-1.13652	6.86727e-05	-3.90624	0.0124207	-1.5931	1	-1.18774	0.188131	-1.40173
PITG_00310	Amino_Acid/Auxin_Permease_AAAP_Family	0.0720745	-1.25974	0.000857893	1.47977	0.0133876	-1.54538	0.089728	1.23037	0.933109	-1.22675	0.181415	-1.20271
PITG_00329	Major_Facilitator_Superfamily_MFS	0.0675654	?	0.087576	-113.86	0.128861	-42.118	0.484139	-1.87098	1	?	0.644536	60.856
PITG_00398	Major_Facilitator_Superfamily_MFS	0.427056	1.07897	0.211603	1.12603	0.510799	-1.08499	0.318355	-1.13124	0.736292	-1.17067	0.115452	-1.27381
PITG_00413	Proton-dependent_Oligopeptide_Transporter_POT/PTR_Family	0.00512749	-1.63891	0.335502	-1.15182	0.146837	-1.28058	0.605497	-1.08866	0.884247	1.27981	0.925575	1.05801
PITG_00461	Mitochondrial_Carrier_MC_Family	0.00892959	-2.53781	0.688873	-1.11715	0.0150212	-2.93422	0.57173	-1.17671	1	-1.1562	0.977439	-1.05331
PITG_00562	Mitochondrial_Tricarboxylate_Carrier_MTC_Family	7.1818e-09	4.66537	2.02188e-07	3.96907	8.84867e-05	2.81725	0.32972	1.34714	0.00116008	-1.656	3.39661e-05	-2.94629
PITG_00689	Mitochondrial_Carrier_MC_Family	0.0229698	-2.10897	0.0206689	-2.33736	0.0126223	-3.35206	0.0149291	-3.22523	1	-1.58943	0.85746	-1.37986
PITG_00694	Sulfate_Permease_SulP_Family	0.60647	-1.12045	0.00340706	1.67155	0.657758	-1.12718	0.513836	-1.17878	1	-1.00601	0.0106969	-1.97039
PITG_00713	Major_Facilitator_Superfamily_MFS	0.000700722	-6.15389	0.00819726	-2.64295	0.00145028	-9.45704	0.00388227	-4.83054	1	-1.53676	0.725745	-1.82771
PITG_00731	Folate-Biopterin_Transporter_FBT_Family	0.000936445	1.69275	0.0341921	1.40582	0.00265735	1.70584	0.758686	1.07104	1	1.00773	0.257364	-1.31258
PITG_00772	Major_Facilitator_Superfamily_MFS	1	1.09882	1	1.70789	1	2.86118	0.258155	33.7215	1	2.60385	0.478221	19.7445
PITG_00773	Major_Facilitator_Superfamily_MFS	1	?	0.996408	3.63693	1	?	0.228315	92.9424	1	1	0.440415	25.5552
PITG_00776	Major_Facilitator_Superfamily_MFS__MFS_Sugar-domain	0.00149303	?	0.151864	-1.71895	0.010726	-7.98042	0.888563	1.051	1	?	0.306238	1.80662
PITG_00831	Phosphate:NaSymporter_PNaS_Family	1	1.89164	1	3.50579	1	?	1	2.6035	1	?	1	-1.34657
PITG_00906	Glycoside-Pentoside-Hexuronide_GPH:Cation_Symporter Family	1	1	0.666577	?	1	1	1	1	1	1	0.85746	?
PITG_00907	Glycoside-Pentoside-Hexuronide_GPH:Cation_Symporter Family	0.739172	-1.52873	0.205933	2.16759	0.000103906	6.28371	0.000367614	5.68415	0.00101408	9.60611	0.0150984	2.62234
PITG_00908	Glycoside-Pentoside-Hexuronide_GPH:Cation_Symporter Family	?	1	?	1	?	1	?	1	?	1	?	1
PITG_00919	Glycoside-Pentoside-Hexuronide_GPH:Cation_Symporter Family	0.672053	1.16156	0.0518244	1.7032	0.681267	1.18271	0.0483337	1.80439	1	1.01821	0.974618	1.05941
PITG_00935	Glycoside-Pentoside-Hexuronide_GPH:Cation_Symporter Family	0.585505	1.20219	0.00400633	2.1773	0.437198	-1.49691	0.00621278	2.24173	0.779442	-1.79956	0.977439	1.0296
PITG_00991	Amino_Acid-Polyamine-Organocation_APC_Superfamily	0.687309	-1.60091	0.922947	-1.13608	0.749592	-1.57048	0.439768	1.77259	1	1.01938	0.592153	2.01381
PITG_00993	Amino_Acid-Polyamine-Organocation_APC_Superfamily	0.150151	?	0.542735	1.47464	0.223788	?	0.00556586	3.54975	1	1	0.0594245	2.4072
PITG_01034	Mitochondrial_Carrier_MC_Family	0.183226	1.20975	0.20723	-1.26339	0.0366423	-1.65278	0.0136353	-1.96076	0.0375978	-1.99946	0.287534	-1.55198
PITG_01050	Amino_Acid-Polyamine-Organocation_APC_Superfamily	0.0081665	-1833.64	0.014229	-37.9248	0.0220356	-106.279	0.0581193	-5.12541	1	17.2531	0.875768	7.39936
PITG_01051	Amino_Acid-Polyamine-Organocation_APC_Superfamily	5.35751e-06	1.80806	0.000831696	1.48859	2.63169e-06	2.01985	0.826479	-1.03419	0.609414	1.11714	0.00746305	-1.53948
PITG_01053	Amino_Acid-Polyamine-Organocation_APC_Superfamily	0.0011845	-4.34	0.0168819	-2.16425	0.0274452	-2.19433	0.860285	1.04685	1	1.97783	0.0692944	2.26564
PITG_01081	Drug/Metabolite_Transporter_DMT_Superfamily	0.289628	1.51734	0.922342	1.07322	0.00391478	2.82981	3.74254e-05	4.47347	0.228426	1.86498	0.000262617	4.16826
PITG_01114	Mitochondrial_Carrier_MC_Family	1.15445e-07	-17.1272	0.00536309	-1.44538	1.60874e-06	-9.03521	0.00974495	-1.462	1	1.89561	1	-1.0115
PITG_01125	Drug/Metabolite_Transporter_DMT_Superfamily	0.00942078	-2.7563	0.032254	-2.16973	0.0279621	-2.61615	0.116412	-1.7516	1	1.05357	0.875768	1.23871
PITG_01163	Amino_Acid-Polyamine-Organocation_APC_Superfamily	0.0679674	?	0.642303	-1.42629	0.120681	?	0.474352	-1.91912	1	1	0.95914	-1.34553
PITG_01210	Folate-Biopterin_Transporter_FBT_Family	0.271143	-1.42904	0.000308959	2.29272	0.876195	1.06877	7.18393e-08	4.50495	0.882296	1.52731	6.49497e-05	1.9649
PITG_01211	Folate-Biopterin_Transporter_FBT_Family	4.80696e-06	-2.15031	0.000143146	-1.66574	1.51286e-05	-2.28879	1.46923e-05	-2.5375	1	-1.0644	0.0887424	-1.52335
PITG_01212	Folate-Biopterin_Transporter_FBT_Family	0.00125703	-1.70397	0.0269046	-1.36292	0.00384685	-1.71559	0.000471042	-2.31213	1	-1.00682	0.0869583	-1.69645
PITG_01214	Folate-Biopterin_Transporter_FBT_Family	0.880896	1.04524	0.185617	-1.39023	0.465637	1.17993	0.228937	-1.4045	1	1.12887	1	-1.01026
PITG_01222	Drug/Metabolite_Transporter_DMT_Superfamily	0.00688401	-8.93378	0.0376128	-3.17767	0.0158145	-11.2706	0.0301843	-5.56448	1	-1.26157	0.893898	-1.75112
PITG_01263	Folate-Biopterin_Transporter_FBT_Family	0.0407777	-7.83819	0.91874	-1.07374	0.201436	-2.74663	0.00044084	3.19779	1	2.85374	0.00264885	3.43359
PITG_01368	Folate-Biopterin_Transporter_FBT_Family	0.221606	-1.24635	0.669585	-1.08836	0.00816874	-2.158	0.0232887	-1.82304	0.456589	-1.73146	0.155325	-1.67503
PITG_01412	Mitochondrial_Tricarboxylate_Carrier_MTC_Family	0.134425	-1.2703	0.00187106	1.54232	0.380039	1.1524	1.43222e-05	2.15162	0.278962	1.46388	0.0107213	1.39505
PITG_01419	Major_Facilitator_Superfamily_MFS	0.007365	-1.94962	0.119431	-1.39128	0.017919	-1.97373	0.0829571	1.34966	1	-1.01236	0.0224413	1.87776
PITG_01608	Major_Facilitator_Superfamily_MFS	0.000134999	1.95522	0.0035746	1.66974	0.000162698	2.1107	0.0612781	1.43179	1	1.07952	0.519861	-1.16619
PITG_01626	Drug/Metabolite_Transporter_DMT_Superfamily	2.17173e-05	-2.33856	0.00149276	-1.59081	0.000272544	-2.02519	0.000172615	-2.25434	1	1.15473	0.237919	-1.4171
PITG_01721	Drug/Metabolite_Transporter_DMT_Superfamily	2.93266e-07	-2.50783	0.00148981	-1.35058	1.7179e-06	-2.56269	0.00116535	-1.4338	1	-1.02188	0.80537	-1.06162
PITG_01731	Folate-Biopterin_Transporter_FBT_Family	0.00177265	-7.42438	0.235745	-1.43447	0.00444632	-9.99201	0.860285	-1.05977	1	-1.34584	0.61523	1.35357
PITG_01919	Mitochondrial_Carrier_MC_Family	0.000216149	-3.6013	0.0591602	-1.45244	0.000642448	-3.92266	0.0934309	-1.4416	1	-1.08924	1	1.00753
PITG_01993	Major_Facilitator_Superfamily_MFS__MFS_Sugar-domain	4.6953e-06	-2.37614	0.025911	-1.24755	1.60874e-06	-4.19073	5.28873e-05	-2.23985	0.391548	-1.76367	0.00916341	-1.79541
PITG_02036	Equilibrative_Nucleoside_Transporter_ENT_Family	0.000437998	-3.98625	0.163468	1.25872	0.0044873	-2.79842	0.002413	1.72178	1	1.42447	0.0953881	1.36788
PITG_02102	Multidrug/Oligosaccharidyl-lipid/Polysaccharide_MOP_Flippase_Superfamily	0.661906	?	0.769651	1.74703	0.71283	?	0.00248408	9.39741	1	1	0.0211618	5.37909
PITG_02174	Ammonia_Channel_Transporter_Amt_Family	0.159401	-3.71888	0.10342	-10.4372	0.172954	-6.33713	0.222306	-4.21535	1	-1.70404	0.975441	2.47601
PITG_02175	Ammonia_Channel_Transporter_Amt_Family	5.09872e-11	100.677	0.0278473	13.061	0.436951	5.83234	0.811055	2.56213	4.26462e-09	-17.2619	0.202862	-5.09772
PITG_02200	Major_Facilitator_Superfamily_MFS__MFS_Sugar-domain	0.0106495	-23.6023	0.074165	-3.09568	0.0701017	-4.28305	0.0685474	-4.37075	1	5.51063	0.975441	-1.41189
PITG_02232	Major_Facilitator_Superfamily_MFS	0.0172786	-1.7869	0.0334454	1.41105	0.0633068	-1.64974	8.86443e-05	2.13546	1	1.08314	0.0147774	1.51338
PITG_02289	Major_Facilitator_Superfamily_MFS	0.0246487	1.43168	0.608063	1.11095	0.219674	1.27135	0.32972	-1.28214	1	-1.12611	0.291306	-1.42439
PITG_02408	Amino_Acid/Auxin_Permease_AAAP_Family	0.00318035	-1.60358	0.240727	-1.16553	0.000610237	-2.27717	0.000207672	-2.95743	0.749288	-1.42006	0.00746305	-2.53742
PITG_02409	Folate-Biopterin_Transporter_FBT_Family	1.10774e-05	5.44556	2.83104e-05	5.29401	0.000650692	4.30492	0.00741698	3.39308	0.724708	-1.26496	0.0838805	-1.56024
PITG_02556	Major_Facilitator_Superfamily_MFS__MFS_Sugar-domain	0.000278103	-1.66932	0.688873	1.04245	2.43442e-05	-2.65	0.00650012	-1.45867	0.289933	-1.58748	0.0150782	-1.52059
PITG_02651	Solute:Sodium_Symporter_SSS_Family	0.205757	1.41625	0.30127	1.36005	0.441942	1.3088	0.00410157	2.24587	1	-1.0821	0.0897235	1.65131
PITG_02811	Sulfate_Permease_SulP_Family	0.00161976	-1.4622	0.0622568	1.17462	0.0337897	-1.28844	0.525626	1.06737	1	1.13486	0.519945	-1.10049
PITG_02824	Sulfate_Permease_SulP_Family	0.0375135	-1.20678	0.235745	-1.11286	9.45595e-05	-1.98086	0.002413	-1.50885	0.0312517	-1.64144	0.0665786	-1.35583
PITG_02832	Sulfate_Permease_SulP_Family	0.000556182	2.26168	0.00503622	1.98334	0.00201178	2.24836	0.723697	1.13561	1	-1.00593	0.0769649	-1.74649
PITG_02993	Multidrug/Oligosaccharidyl-lipid/Polysaccharide_MOP_Flippase_Superfamily	0.130378	?	0.159069	?	0.201436	?	0.206315	?	1	1	1	1
PITG_03029	Folate-Biopterin_Transporter_FBT_Family	0.0452508	-1.61619	0.302047	-1.261	1	1.01557	0.504131	-1.17836	0.456589	1.64135	0.974832	1.07013
PITG_03038	Major_Facilitator_Superfamily_MFS	0.000348367	-18.031	0.235745	-1.36488	0.00127711	-17.9917	0.0582782	-1.94213	1	1.00219	0.61523	-1.42294
PITG_03041	Major_Facilitator_Superfamily_MFS	6.10717e-11	36.5277	1.70801e-06	16.9523	2.38774e-06	17.9118	0.00766246	7.56729	1.40047e-05	-2.03931	0.00451337	-2.2402
PITG_03042	Major_Facilitator_Superfamily_MFS	5.93423e-11	43.2437	1.29969e-07	24.2755	2.38774e-06	20.7369	0.00572274	9.04612	1.06698e-05	-2.08535	0.000310427	-2.68353
PITG_03051	Drug/Metabolite_Transporter_DMT_Superfamily	1	-1.23325	0.925922	2.83277	1	-1.22054	0.468658	12.6401	1	1.01042	0.762799	4.4621
PITG_03052	Drug/Metabolite_Transporter_DMT_Superfamily	1	?	1	-2.30508	1	?	0.909606	5.11177	1	1	0.977439	11.783
PITG_03053	Drug/Metabolite_Transporter_DMT_Superfamily	0.000739614	-7.72686	0.00405521	-3.69311	0.000994862	-53.5099	0.00302953	-7.42017	1	-6.92518	0.810392	-2.00919
PITG_03104	Choline_Transporter-like_CTL_Family	1.00935e-05	-3.20706	0.000146455	-2.22367	6.86727e-05	-2.9952	0.000173821	-2.60764	1	1.07073	0.810392	-1.17267
PITG_03167	Major_Facilitator_Superfamily_MFS	0.0294471	-1.27602	0.669585	1.04921	0.000999867	-1.79147	0.190388	-1.17898	0.367994	-1.40395	0.208391	-1.237
PITG_03417	Mitochondrial_Carrier_MC_Family	1	-1.00029	0.513992	1.10096	0.113594	-1.35398	0.0187679	-1.69793	0.606482	-1.35359	0.0236396	-1.86936
PITG_03447	Folate-Biopterin_Transporter_FBT_Family	1.70103e-09	6.97685	0.000244284	3.05982	1.29144e-07	6.19952	0.00078995	3.01518	0.606482	-1.12539	1	-1.0148
PITG_03448	Folate-Biopterin_Transporter_FBT_Family	0.0363237	-1.48786	0.000165286	1.79831	0.000264979	-5.92194	0.00650047	-2.21619	0.102108	-3.98017	3.71759e-05	-3.98541
PITG_03540	Major_Facilitator_Superfamily_MFS	3.21688e-05	27.2414	1.32686e-05	31.3916	3.90533e-07	49.8859	0.000104717	29.0638	0.0064751	1.83126	0.85746	-1.08009
PITG_03542	Major_Facilitator_Superfamily_MFS	0.286251	9.79629	0.000218405	41.7415	1.26441e-06	79.4801	5.25164e-08	111.122	4.7704e-05	8.11329	4.47439e-05	2.66214
PITG_03665	Amino_Acid-Polyamine-Organocation_APC_Superfamily	0.00366182	-3.01269	0.513992	-1.17765	0.0152508	-2.68261	0.333548	-1.32118	1	1.12304	0.893898	-1.12188
PITG_03725	Amino_Acid-Polyamine-Organocation_APC_Superfamily	0.358077	?	0.268911	2.24824	0.442843	?	0.817981	-1.46356	1	1	0.412967	-3.29043
PITG_03817	Major_Facilitator_Superfamily_MFS	0.258837	1.11658	0.800616	1.03273	0.00561607	-1.57576	0.0117156	-1.48841	0.0109337	-1.75947	0.0275416	-1.53712
PITG_03886	Equilibrative_Nucleoside_Transporter_ENT_Family	0.0111347	5.68558	0.1182	3.9199	0.000308736	10.2682	0.00388227	7.77231	0.270116	1.80601	0.178968	1.98278
PITG_04173	Sweet_MtN3_Family	0.532647	-1.3046	0.176907	-2.04327	0.0806391	-3.76066	0.0576613	-5.13666	0.853317	-2.88261	0.725745	-2.51394
PITG_04214	Major_Facilitator_Superfamily_MFS	0.00733566	5.86805	0.172067	3.47291	2.95063e-06	15.6986	0.0003477	10.1541	0.0020891	2.67527	0.0162505	2.9238
PITG_04244	Amino_Acid/Auxin_Permease_AAAP_Family	?	1	?	1	?	1	?	1	?	1	?	1
PITG_04303	Glycoside-Pentoside-Hexuronide_GPH:Cation_Symporter Family	0.606565	1.6441	0.429775	?	0.486758	?	0.481146	?	0.85274	?	1	1
PITG_04317	Major_Facilitator_Superfamily_MFS	?	1	?	1	?	1	?	1	?	1	?	1
PITG_04320	Major_Facilitator_Superfamily_MFS	0.4595	-105.141	0.771371	-1.88297	0.699821	-2.97151	2.24494e-05	10.9238	1	35.383	6.64214e-05	20.5693
PITG_04398	Amino_Acid/Auxin_Permease_AAAP_Family	0.000936445	-18.6129	0.00400633	-5.61126	0.0146588	-3.76079	0.00691191	-6.6912	1	4.94919	1	-1.19246
PITG_04399	Amino_Acid/Auxin_Permease_AAAP_Family	8.28927e-05	-9.80655	0.000232553	-6.96013	0.000310819	-11.1532	0.000462043	-9.50831	1	-1.13732	0.977439	-1.36611
PITG_04400	Amino_Acid/Auxin_Permease_AAAP_Family	5.08968e-05	-35.9763	0.000232553	-8.0834	0.000347683	-12.2914	0.000617076	-8.14894	1	2.92696	1	-1.00811
PITG_04468	Mitochondrial_Carrier_MC_Family	0.000936445	-1.57232	0.00337977	-1.48143	0.883829	-1.02259	0.00525348	-1.51978	0.049911	1.53759	0.977439	-1.02589
PITG_04482	Drug/Metabolite_Transporter_DMT_Superfamily	0.00032871	-1.6416	0.793037	1.02891	5.1053e-05	-2.34454	0.0229943	-1.33059	0.465452	-1.4282	0.0464002	-1.36906
PITG_04588	Amino_Acid/Auxin_Permease_AAAP_Family	0.031061	-1.56503	0.159069	-1.32781	0.0158145	-1.95664	0.0368739	-1.72092	1	-1.25023	0.608252	-1.29605
PITG_04597	Drug/Metabolite_Transporter_DMT_Superfamily	0.000948146	-4.42692	0.0105165	-2.34223	0.0285634	-2.10891	0.190028	-1.45005	0.949743	2.09915	0.478221	1.61528
PITG_04626	Amino_Acid/Auxin_Permease_AAAP_Family	0.000206781	-1.4441	4.5377e-05	1.39097	0.113594	-1.13906	0.00134177	1.29406	0.189551	1.2678	0.407999	-1.07489
PITG_04844	Folate-Biopterin_Transporter_FBT_Family	0.00321766	-2.53854	0.232814	-1.30527	0.136124	-1.48239	0.471708	-1.19665	0.798549	1.71246	0.936465	1.09077
PITG_04868	Mitochondrial_Carrier_MC_Family	0.00235665	1.4815	0.280316	1.16156	0.0158145	1.41905	0.77621	1.05191	1	-1.04401	0.751778	-1.10424
PITG_04869	Folate-Biopterin_Transporter_FBT_Family	0.0321306	-2.71477	0.0583012	-2.41941	0.0610496	-2.83628	0.43663	-1.3817	1	-1.04476	0.592362	1.75104
PITG_04880	Equilibrative_Nucleoside_Transporter_ENT_Family	0.000130689	-1.93808	0.0518244	-1.2552	7.52031e-05	-2.57325	0.000507158	-1.99055	0.911731	-1.32773	0.0570095	-1.58584
PITG_04939	Dicarboxylate/Amino_Acid:Cation_Naor_H+_SymporterDAACSFamily	0.565014	-1.30328	0.965414	1.03426	0.441942	-1.55747	0.873049	1.07974	1	-1.19504	1	1.04397
PITG_04976	Dicarboxylate/Amino_Acid:Cation_Naor_H+_SymporterDAACSFamily	0.0159322	-5.3542	0.122041	-2.14227	0.0288554	-7.04891	0.843994	1.08338	1	-1.31652	0.257364	2.32091
PITG_04981	Sweet_MtN3_Family	0.425448	?	0.449011	?	0.505046	?	0.493665	?	1	1	1	1
PITG_04982	Sweet_MtN3_Family	?	1	?	1	?	1	?	1	?	1	?	1
PITG_04998	Sweet_MtN3_Family	0.103895	-1.71225	0.601741	-1.18255	0.096894	-2.0099	0.0155382	1.77922	1	-1.17384	0.0236396	2.10402
PITG_04999	Sweet_MtN3_Family	1	-2.55721	1	-1.17737	1	3.62822	0.838578	18.6959	1	9.27815	0.975441	22.012
PITG_05000	Sweet_MtN3_Family	0.565164	2.12396	0.460495	2.49338	0.865629	1.49439	0.716702	1.8531	1	-1.42128	0.951392	-1.34552
PITG_05001	Sweet_MtN3_Family	0.00567612	-1.39627	0.000631567	-1.70604	0.000642448	-1.84065	0.000100569	-2.44661	0.609414	-1.31826	0.258532	-1.43409
PITG_05002	Sweet_MtN3_Family	0.00480847	-1.56267	0.0031225	-1.70652	0.000259123	-2.72808	0.000399851	-2.61864	0.367994	-1.74578	0.297135	-1.5345
PITG_05079	Major_Facilitator_Superfamily_MFS__MFS_Sugar-domain	0.00506734	-2.0074	0.0405624	-1.56906	0.00854238	-2.20484	0.00650047	-2.40972	1	-1.09836	0.467444	-1.53577
PITG_05151	Amino_Acid/Auxin_Permease_AAAP_Family	0.00115729	-7.97341	0.014793	-2.66387	0.00337877	-9.15081	0.0080606	-4.73126	1	-1.14767	0.776699	-1.77609
PITG_05221	Mitochondrial_Carrier_MC_Family	0.0192663	1.48542	0.137031	1.31812	0.42757	1.19622	0.621329	-1.13943	0.836764	-1.24176	0.178968	-1.5019
PITG_05222	Mitochondrial_Carrier_MC_Family	0.000787073	-7.62873	0.0409409	-1.90952	0.00265735	-7.3776	0.0753893	-1.84227	1	1.03404	1	1.0365
PITG_05310	Dicarboxylate/Amino_Acid:Cation_Naor_H+_SymporterDAACSFamily	0.00302694	-2.19061	0.0129542	-1.85404	0.0044873	-2.55355	0.0911795	-1.49292	1	-1.16568	0.747416	1.24189
PITG_05421	Putative_Cholesterol_Transporter_Start1_Family	6.52328e-05	-3.74963	0.000798999	-2.40232	0.000983318	-2.68661	0.00126683	-2.65528	1	1.39567	0.974832	-1.1053
PITG_05426	Major_Facilitator_Superfamily_MFS	9.90844e-06	-7.26565	0.000138298	-3.253	3.16189e-05	-9.60351	0.000145058	-4.63687	1	-1.32177	0.779578	-1.42541
PITG_05505	Amino_Acid-Polyamine-Organocation_APC_Superfamily	2.73698e-06	-2.28506	0.922342	-1.01124	0.000633863	-1.56142	0.0197316	1.21626	0.225479	1.46345	0.053806	1.22993
PITG_05511	Mitochondrial_Carrier_MC_Family	0.0138531	1.37162	0.00445762	-1.92848	0.0208215	1.40759	0.0368739	-1.5816	1	1.02622	0.748951	1.21932
PITG_05557	Drug/Metabolite_Transporter_DMT_Superfamily	3.00372e-05	-1.82328	0.043497	-1.201	0.000650692	-1.58713	0.0360756	-1.24737	1	1.14879	0.923004	-1.03861
PITG_05620	Folate-Biopterin_Transporter_FBT_Family	0.00228014	?	0.00400633	-73.6219	0.00696631	?	0.0149925	-9.06902	1	1	0.95914	8.11796
PITG_05637	Mitochondrial_Carrier_MC_Family	0.320782	-1.09476	0.0105145	-1.33024	0.033129	-1.28239	0.00224205	-1.56487	0.779442	-1.17138	0.483747	-1.17638
PITG_05902	Major_Facilitator_Superfamily_MFS	0.325041	-26.5841	0.461394	1.77781	0.804168	-1.53483	1.16279e-07	12.8869	1	17.3206	3.57739e-06	7.24874
PITG_05934	Mitochondrial_and_Plastid Porin_MPP_Family	0.12645	-1.15932	0.333289	-1.10287	0.339515	-1.11555	0.0522116	-1.2661	1	1.03923	0.489487	-1.148
PITG_06157	Major_Facilitator_Superfamily_MFS	0.011721	-7.75843	0.104966	-2.32036	0.846314	-1.10922	0.0950285	-2.8492	0.367994	6.99447	0.977439	-1.22791
PITG_06239	Folate-Biopterin_Transporter_FBT_Family	1	-1.00763	0.632436	1.08132	0.100525	-1.39107	0.492537	-1.13819	0.603001	-1.38054	0.440777	-1.23075
PITG_06332	Major_Facilitator_Superfamily_MFS__MFS_Sugar-domain	0.325499	?	0.753954	-1.6341	0.416544	?	0.691772	1.4993	1	1	0.698062	2.45
PITG_06336	Glycoside-Pentoside-Hexuronide_GPH:Cation_Symporter Family	1	1.6592	0.98903	2.09471	0.888586	5.82134	0.000950288	99.9616	1	3.50852	0.00630628	47.7209
PITG_06357	Folate-Biopterin_Transporter_FBT_Family	1.00935e-05	-91.2906	2.34435e-05	-25.6149	4.46838e-05	-553.551	7.27815e-05	-162.634	1	-6.06361	0.977439	-6.3492
PITG_06358	Major_Facilitator_Superfamily_MFS__MFS_Sugar-domain	2.85738e-06	-5.11248	0.000804807	-1.83145	2.41077e-05	-4.13909	0.00303623	-1.75416	1	1.23517	0.977439	1.04406
PITG_06428	Major_Facilitator_Superfamily_MFS__MFS_Sugar-domain	1.88513e-07	-5.97408	0.000146455	-1.85662	1.93108e-06	-5.02758	0.000584324	-1.79015	1	1.18826	0.977439	1.03713
PITG_06564	Major_Facilitator_Superfamily_MFS	0.0793265	-2.24551	0.0450454	-3.1166	0.245898	-1.75777	0.838578	-1.0916	1	1.27747	0.257364	2.85507
PITG_06611	Amino_Acid/Auxin_Permease_AAAP_Family	0.00106193	-1.95175	0.98903	1.00701	0.00206296	-2.09511	0.92479	1.01625	1	-1.07345	1	1.00918
PITG_06631	Choline_Transporter-like_CTL_Family	0.000119932	-7.32206	0.00271558	-2.65303	0.000540978	-6.80913	0.00617794	-2.62518	1	1.07533	1	1.01061
PITG_06641	Amino_Acid/Auxin_Permease_AAAP_Family	0.687309	-2.66478	0.686394	1.66357	0.699968	-3.30264	0.00437151	6.14634	1	-1.23937	0.0389025	3.69466
PITG_06673	Major_Facilitator_Superfamily_MFS	1.86087e-05	-2.64571	0.00647908	-1.46379	0.000162698	-2.38006	0.00381258	-1.64102	1	1.11161	0.765978	-1.12108
PITG_06834	Folate-Biopterin_Transporter_FBT_Family	1.03126e-05	-1.67303	8.2847e-05	-1.52673	9.53959e-06	-1.92364	9.13356e-05	-1.64013	0.941377	-1.14979	0.765978	-1.07428
PITG_06846	Drug/Metabolite_Transporter_DMT_Superfamily	5.08968e-05	-2.06737	0.0017482	-1.56694	1.89025e-05	-3.13978	0.000225429	-2.15175	0.640473	-1.51873	0.266592	-1.37322
PITG_06855	Major_Facilitator_Superfamily_MFS	0.242036	?	0.925922	-1.13363	0.361373	-16.2816	0.0117156	3.71493	1	?	0.0356293	4.21134
PITG_06910	Mitochondrial_Carrier_MC_Family	6.29807e-06	-4.50749	0.00102727	-1.87043	6.90867e-05	-3.52908	0.00217868	-1.91909	1	1.27724	1	-1.02602
PITG_06912	Amino_Acid/Auxin_Permease_AAAP_Family	0.000144439	-4.89512	0.642303	-1.0972	0.00170308	-3.24138	0.999328	-1.0024	1	1.5102	0.85746	1.09458
PITG_07084	Major_Facilitator_Superfamily_MFS	0.000666201	-2.28433	0.312917	-1.1738	0.000360523	-3.44926	0.492565	-1.12978	1	-1.50997	0.977439	1.03897
PITG_07085	Major_Facilitator_Superfamily_MFS	1	-1.89527	0.98903	1.9708	1	-1.29504	0.885846	4.51055	1	1.46348	1	2.28869
PITG_07086	Major_Facilitator_Superfamily_MFS	0.901547	1.28833	0.000102038	8.75508	0.685141	1.75492	9.78887e-06	12.8794	1	1.36216	0.0650344	1.47108
PITG_07087	Major_Facilitator_Superfamily_MFS	0.997386	-2.76226	0.987356	1.54908	0.990959	-9.55125	0.471708	8.9495	1	-3.45777	0.730932	5.77729
PITG_07088	Major_Facilitator_Superfamily_MFS	0.00186812	-12.4023	0.014229	-3.49411	0.00519919	-15.8703	0.00768944	-9.66774	1	-1.27962	0.779578	-2.76686
PITG_07162	Mitochondrial_Tricarboxylate_Carrier_MTC_Family	2.85738e-06	3.18487	0.0736218	1.55625	4.46263e-05	2.93101	0.00203526	2.24176	1	-1.08661	0.147513	1.44049
PITG_07168	Major_Facilitator_Superfamily_MFS	0.00270015	-5.75889	0.393655	-1.29295	0.0056822	-8.08744	0.158677	-1.70388	1	-1.40434	0.762799	-1.31783
PITG_07169	Major_Facilitator_Superfamily_MFS	0.00108675	-2.8909	0.91874	1.02818	0.00376515	-2.85383	0.552041	-1.14132	1	1.01299	0.696354	-1.17348
PITG_07378	Folate-Biopterin_Transporter_FBT_Family	3.47555e-07	415.24	6.81679e-06	342.607	0.0200798	132.052	0.409006	47.5244	0.00124149	-3.14451	0.00054924	-7.20908
PITG_07385	Major_Facilitator_Superfamily_MFS	0.000964783	-3.7175	0.326827	-1.24501	0.00442748	-3.29301	0.145827	-1.47919	1	1.1289	0.793719	-1.1881
PITG_07458	Ammonia_Channel_Transporter_Amt_Family	1.3634e-05	127.098	4.45819e-06	154.976	0.1317	36.3289	0.448477	19.5225	0.0129398	-3.49854	0.000328385	-7.9383
PITG_07545	Mitochondrial_Carrier_MC_Family	0.0680498	1.21051	0.0322019	-1.36554	0.878018	-1.02944	0.00665095	-1.68687	0.465452	-1.24614	0.525511	-1.23531
PITG_07561	Folate-Biopterin_Transporter_FBT_Family	?	1	?	1	?	1	?	1	?	1	?	1
PITG_07562	Folate-Biopterin_Transporter_FBT_Family	0.856541	-1.08306	9.50147e-06	3.108	0.575135	-1.27234	0.119801	1.55164	1	-1.17476	0.00368537	-2.00304
PITG_07564	Folate-Biopterin_Transporter_FBT_Family	1	1.0416	0.36968	2.19284	0.947617	1.19441	0.0934309	3.45308	1	1.14671	0.61523	1.57471
PITG_07565	Folate-Biopterin_Transporter_FBT_Family	0.297216	-1.20585	2.00468e-05	2.05027	1	1.01283	0.239717	1.22852	1	1.22132	0.00411615	-1.6689
PITG_07600	Folate-Biopterin_Transporter_FBT_Family	0.479707	?	0.50429	?	0.556052	?	0.559376	1.96549	1	1	0.413974	?
PITG_07645	Drug/Metabolite_Transporter_DMT_Superfamily	0.501388	-1.07733	0.000373342	1.47475	1	1.0071	0.00240311	1.42355	1	1.08498	0.86182	-1.03596
PITG_07661	Major_Facilitator_Superfamily_MFS	1	-2.05243	0.569799	7.14452	0.956276	2.38089	0.000367614	52.083	1	4.88661	0.00604096	7.28992
PITG_07663	Major_Facilitator_Superfamily_MFS	1	4.1389	1	1.68268	1	2.93624	0.484702	42.5745	1	-1.4096	0.725615	25.3015
PITG_07664	Major_Facilitator_Superfamily_MFS	0.518588	11.1714	1	1.22674	1	-1.33826	0.817678	5.50718	1	-14.9502	0.974832	4.48929
PITG_07709	Major_Facilitator_Superfamily_MFS__MFS_Sugar-domain	0.0898604	-8.13732	0.250244	-2.67669	0.253732	-3.28729	0.760829	-1.25485	1	2.47539	0.730932	2.13308
PITG_07710	Major_Facilitator_Superfamily_MFS__MFS_Sugar-domain	0.87662	-1.11808	0.579291	1.2857	0.788255	-1.21335	0.00215788	2.91995	1	-1.08521	0.0250094	2.27109
PITG_07711	Major_Facilitator_Superfamily_MFS	0.721524	-1.25258	0.710098	1.21898	0.637335	-1.42709	0.00408775	2.8488	1	-1.13933	0.0347754	2.33703
PITG_07713	Major_Facilitator_Superfamily_MFS	0.000238988	-7.75477	0.00928064	-2.25125	0.000963086	-7.28178	0.0634803	-1.71372	1	1.06496	0.765978	1.31366
PITG_07718	Major_Facilitator_Superfamily_MFS	4.80696e-06	40.031	0.0279685	14.2302	0.135042	10.7162	4.38482e-05	39.6081	0.00469668	-3.73556	0.0068481	2.78338
PITG_07719	Major_Facilitator_Superfamily_MFS	0.959642	?	0.975784	-2.53225	0.971753	?	0.723697	4.63758	1	1	0.85746	11.7435
PITG_07721	Major_Facilitator_Superfamily_MFS	0.208822	1.33618	0.000516032	2.18872	0.0610778	1.59328	7.83531e-05	2.72749	1	1.19241	0.220734	1.24616
PITG_07723	Major_Facilitator_Superfamily_MFS	0.517877	-8.61582	0.763026	-1.94869	0.622621	-5.80169	0.0327044	4.41083	1	1.48505	0.0570095	8.59535
PITG_07855	Drug/Metabolite_Transporter_DMT_Superfamily	0.00114399	-1.64283	0.00179986	-1.64756	0.000812995	-1.92647	0.000584324	-2.06276	1	-1.17265	0.539672	-1.25201
PITG_07900	Amino_Acid/Auxin_Permease_AAAP_Family	5.08968e-05	-1.44173	0.00183886	1.21205	4.28856e-07	-2.46573	0.000207672	-1.47084	0.00532158	-1.71026	2.22673e-05	-1.78273
PITG_07924	Drug/Metabolite_Transporter_DMT_Superfamily	8.4416e-05	-3.95221	0.066249	-1.39428	0.000792051	-3.09308	0.0368739	1.36733	1	1.27776	0.00746305	1.90645
PITG_07994	Dicarboxylate/Amino_Acid:Cation_Naor_H+_SymporterDAACSFamily	0.12103	-1.20446	0.188108	1.15289	0.0178226	-1.46755	0.865436	-1.02489	0.882296	-1.21843	0.344827	-1.18159
PITG_08049	Equilibrative_Nucleoside_Transporter_ENT_Family	0.844019	1.06384	0.205485	-1.45642	0.131044	1.4187	0.336436	-1.37223	0.798549	1.33357	0.977439	1.06135
PITG_08072	Amino_Acid/Auxin_Permease_AAAP_Family	0.0014536	-1.54825	0.232814	-1.13796	0.666404	-1.0584	0.605497	-1.06516	0.126592	1.46282	0.811374	1.06835
PITG_08226	Amino_Acid-Polyamine-Organocation_APC_Superfamily	0.00154961	-1.98763	0.116921	-1.29597	0.000241458	-3.96541	0.0368739	-1.5339	0.609414	-1.99505	0.702322	-1.18359
PITG_08532	Drug/Metabolite_Transporter_DMT_Superfamily	7.88128e-09	-1093.12	2.56543e-08	-974.884	3.02176e-07	-13.8195	1.43222e-05	-2.92806	1	79.1001	0.012012	332.946
PITG_08543	Solute:Sodium_Symporter_SSS_Family	0.130244	-1.34126	0.00549139	1.54275	0.451949	1.15571	0.000369555	1.89794	0.32727	1.5501	0.197984	1.23024
PITG_08544	Solute:Sodium_Symporter_SSS_Family	0.286976	-1.20627	0.000359103	1.7442	0.317083	1.19074	0.000114599	1.97608	0.379759	1.43636	0.413974	1.13294
PITG_08571	Drug/Metabolite_Transporter_DMT_Superfamily	0.440056	1.10569	0.827767	1.03633	0.511067	-1.12013	0.645471	-1.08089	0.749288	-1.23853	0.725334	-1.12016
PITG_08578	Mitochondrial_Carrier_MC_Family	0.0111347	-3.21736	0.0367363	-2.39198	0.774843	-1.11708	0.780018	1.09288	0.38308	2.88015	0.10196	2.61414
PITG_08608	Amino_Acid/Auxin_Permease_AAAP_Family	0.0192663	-5.67405	0.402377	-1.44556	0.0392674	-6.3263	0.57173	-1.30512	1	-1.11495	0.977439	1.10761
PITG_08687	Mitochondrial_Carrier_MC_Family	0.0596827	-1.2646	0.827282	-1.03157	0.0150212	-1.49846	0.0359789	-1.39646	1	-1.18493	0.157378	-1.35373
PITG_08747	Mitochondrial_Carrier_MC_Family	4.30687e-05	-1.37843	0.000111186	-1.36135	0.000259123	-1.36033	7.28072e-05	-1.47512	1	1.01331	0.554368	-1.08357
PITG_08780	Sulfate_Permease_SulP_Family	0.00415244	-2.58057	0.214762	-1.34128	0.676321	-1.12111	0.122401	-1.55034	0.274492	2.30179	0.85746	-1.15586
PITG_08882	Choline_Transporter-like_CTL_Family	1	1.97481	1	-1.00957	1	1.24596	0.376475	69.7395	1	-1.58496	0.592362	70.4068
PITG_08964	Mitochondrial_Carrier_MC_Family	0.000238678	-1.73429	0.00340613	-1.46939	0.000240531	-2.00589	0.0014417	-1.68582	1	-1.15661	0.650717	-1.1473
PITG_09088	Proton-dependent_Oligopeptide_Transporter_POT/PTR_Family	1	1	1	1	1	1	1	1	1	1	1	1
PITG_09102	Drug/Metabolite_Transporter_DMT_Superfamily	0.425448	?	0.449011	?	0.505046	?	0.493665	?	1	1	1	1
PITG_09134	Amino_Acid/Auxin_Permease_AAAP_Family	0.11024	?	0.494768	-1.89519	0.177677	?	0.0180406	2.85447	1	1	0.0224413	5.40977
PITG_09248	Proton-dependent_Oligopeptide_Transporter_POT/PTR_Family	0.00151536	-1.41285	0.0527786	-1.19928	0.00179942	-1.50877	0.0451822	-1.24135	1	-1.06789	0.950259	-1.03509
PITG_09261	Equilibrative_Nucleoside_Transporter_ENT_Family	2.01423e-06	-4.06662	9.50147e-06	-3.09462	0.000103906	-2.40626	0.000180965	-2.30611	0.640473	1.69002	0.563902	1.34192
PITG_09262	Equilibrative_Nucleoside_Transporter_ENT_Family	0.844019	-1.95253	0.922342	-1.3774	1	-1.07455	0.00296484	8.18053	1	1.81707	0.012012	11.2679
PITG_09268	Equilibrative_Nucleoside_Transporter_ENT_Family	0.249289	2.67783	0.0127663	5.05489	0.586622	?	0.57173	?	0.606482	?	0.0283627	?
PITG_09295	Dicarboxylate/Amino_Acid:Cation_Naor_H+_SymporterDAACSFamily	3.89922e-08	5.5233	0.000439813	2.90916	1.01621e-06	5.129	0.00321043	2.65969	1	-1.07688	0.823692	-1.0938
PITG_09342	Major_Facilitator_Superfamily_MFS	0.0111347	-68.5215	0.0201284	-18.3172	0.0267663	-168.322	0.0344626	-26.5222	1	-2.45648	1	-1.44794
PITG_09408	Drug/Metabolite_Transporter_DMT_Superfamily	1	1.03575	0.387051	-2.48706	0.606459	-1.73741	0.471564	-2.32859	1	-1.79952	1	1.06806
PITG_09418	Amino_Acid/Auxin_Permease_AAAP_Family	0.000119969	2.34818	0.225702	1.34445	0.0732421	1.5733	0.546367	-1.24716	0.180127	-1.49252	0.221562	-1.67675
PITG_09538	Mitochondrial_Carrier_MC_Family	0.000167636	-5.16551	0.485044	-1.14786	0.00185169	-3.34363	0.0475617	1.40094	1	1.54488	0.0459395	1.60808
PITG_10012	Drug/Metabolite_Transporter_DMT_Superfamily	0.00177265	-1.69848	0.0085428	-1.52999	0.000361586	-2.4794	0.000479955	-2.46293	0.749288	-1.45978	0.18839	-1.60977
PITG_10107	Multidrug/Oligosaccharidyl-lipid/Polysaccharide_MOP_Flippase_Superfamily	0.092824	-2.51716	0.55343	1.23844	0.192239	-2.25199	6.04809e-06	4.15782	1	1.11775	6.49497e-05	3.35731
PITG_10122	Drug/Metabolite_Transporter_DMT_Superfamily	0.00261676	-2.88073	0.00432787	-2.8411	0.00171864	-5.56751	0.00263576	-4.8075	1	-1.93267	0.765536	-1.69213
PITG_10123	Drug/Metabolite_Transporter_DMT_Superfamily	0.00757294	-1.59484	0.965414	1.01183	0.00299718	-2.05686	0.0701822	-1.39254	1	-1.2897	0.168184	-1.40902
PITG_10124	Drug/Metabolite_Transporter_DMT_Superfamily	3.0585e-05	-2.76344	0.862869	-1.02559	0.000283944	-2.39488	0.0421644	-1.36934	1	1.1539	0.168268	-1.33517
PITG_10140	Mitochondrial_Carrier_MC_Family	0.0316968	-1.46891	0.0737972	1.27831	0.0782622	-1.43807	0.0424711	1.35904	1	1.02144	0.854336	1.06315
PITG_10207	Mitochondrial_Carrier_MC_Family	0.123752	1.20475	0.0166069	1.35365	0.440442	1.12645	0.691772	1.06652	1	-1.06952	0.186569	-1.26922
PITG_10226	Ammonia_Channel_Transporter_Amt_Family	0.330231	-12.552	0.378015	-8.63229	0.383336	1.98604	0.335873	2.07794	0.48384	24.9288	0.197984	17.9373
PITG_10302	Sulfate_Permease_SulP_Family	5.35751e-06	-2.10765	0.721696	-1.03335	2.11345e-05	-2.17389	0.0306502	-1.2523	1	-1.03143	0.168184	-1.21189
PITG_10649	Choline_Transporter-like_CTL_Family	0.00154961	-2.30933	0.201209	-1.2664	0.00739958	-2.13855	0.435346	-1.17582	1	1.07986	0.925989	1.07704
PITG_10660	Multidrug/Oligosaccharidyl-lipid/Polysaccharide_MOP_Flippase_Superfamily	0.0290124	1.30948	0.192402	1.19035	0.510819	-1.12719	0.00590556	-2.00437	0.1336	-1.47603	0.00418523	-2.38591
PITG_10663	Multidrug/Oligosaccharidyl-lipid/Polysaccharide_MOP_Flippase_Superfamily	0.00151153	-2.88193	0.000717479	-4.34509	0.00619659	-2.6766	0.00192281	-4.33492	1	1.07671	1	1.00235
PITG_10721	Folate-Biopterin_Transporter_FBT_Family	6.34772e-05	-9.72689	0.000193477	-6.6863	0.000241458	-11.8676	0.000262032	-15.4675	1	-1.22009	0.860671	-2.31332
PITG_10734	Amino_Acid-Polyamine-Organocation_APC_Superfamily	1.11187e-06	-2.49788	8.04865e-05	-1.71172	1.26441e-06	-3.41499	2.9168e-05	-2.19766	0.822196	-1.36715	0.291306	-1.28389
PITG_10840	Choline_Transporter-like_CTL_Family	0.00164873	-8.62996	0.0714591	-1.90043	0.00805903	-5.75042	0.190605	1.38362	1	1.50075	0.0286634	2.62948
PITG_10890	Major_Facilitator_Superfamily_MFS__MFS_Sugar-domain	0.00065445	-3.28942	0.00174455	1.65288	0.059976	-1.61391	8.22547e-05	2.0911	0.606482	2.03816	0.106119	1.26513
PITG_10891	Major_Facilitator_Superfamily_MFS__MFS_Sugar-domain	1.10774e-05	-2.47728	0.816247	1.02737	9.98732e-06	-3.48168	0.0003477	-1.98577	0.941377	-1.40545	0.00172021	-2.04011
PITG_10893	Major_Facilitator_Superfamily_MFS__MFS_Sugar-domain	1.10774e-05	-2.74229	0.249588	1.11936	1.5845e-05	-3.64869	0.0950285	-1.23967	1	-1.33053	0.0451292	-1.38763
PITG_10924	Folate-Biopterin_Transporter_FBT_Family	0.00029712	?	0.000493121	-1165.35	0.00107229	?	0.00134177	-420.799	1	1	1	2.76938
PITG_10984	Choline_Transporter-like_CTL_Family	0.501388	?	0.548586	-20.9936	0.578687	?	0.777363	1.5183	1	1	0.615014	31.8746
PITG_10987	Drug/Metabolite_Transporter_DMT_Superfamily	4.30687e-05	-2.63515	0.000875345	-1.85738	8.84867e-05	-3.12295	0.00044084	-2.35271	1	-1.18511	0.61523	-1.26668
PITG_11024	Amino_Acid-Polyamine-Organocation_APC_Superfamily	0.00325571	-13.3071	0.0140982	-4.59494	0.00772113	-26.4287	0.0162964	-6.9886	1	-1.98605	0.975441	-1.52093
PITG_11122	Amino_Acid-Polyamine-Organocation_APC_Superfamily	6.24742e-05	-24.635	0.00054399	-4.84854	0.000632131	-7.45765	0.00352145	-3.33526	1	3.30333	0.85746	1.45372
PITG_11140	Phosphate:NaSymporter_PNaS_Family	0.931223	33.673	0.850371	49.1903	1	-1.44357	0.9734	11.5211	1	-48.6094	0.977439	-4.2696
PITG_11282	Amino_Acid/Auxin_Permease_AAAP_Family	0.225568	-3.95327	0.143676	-21.127	0.374964	-2.92079	0.391521	-2.75275	1	1.35349	0.85746	7.67489
PITG_11283	Amino_Acid/Auxin_Permease_AAAP_Family	0.150151	?	0.179466	-375.77	0.239923	-29.5603	0.301095	-7.78456	1	?	0.977439	48.2712
PITG_11290	Major_Facilitator_Superfamily_MFS__MFS_Sugar-domain	0.0039619	-6.34729	0.793037	-1.09615	0.0368626	-3.00635	0.00741698	1.926	1	2.11129	0.0200387	2.11119
PITG_11471	Amino_Acid-Polyamine-Organocation_APC_Superfamily	0.443915	1.28052	0.018974	1.91551	0.681267	-1.23677	0.0717113	1.75696	0.884247	-1.58371	0.893245	-1.09024
PITG_11475	Mitochondrial_Carrier_MC_Family	4.99088e-05	3.51004	0.817732	1.13336	1.41473e-06	5.31633	0.76832	-1.20909	0.0312517	1.51461	0.793719	-1.37032
PITG_11494	Multidrug/Oligosaccharidyl-lipid/Polysaccharide_MOP_Flippase_Superfamily	0.0222551	-1.50229	0.711802	-1.06801	0.227327	-1.2524	0.783505	-1.05279	1	1.19953	1	1.01446
PITG_11495	Multidrug/Oligosaccharidyl-lipid/Polysaccharide_MOP_Flippase_Superfamily	0.993204	-1.24706	0.789631	1.85258	0.795429	-17.7093	0.0911795	6.0094	1	-14.2009	0.329525	3.24381
PITG_11529	Folate-Biopterin_Transporter_FBT_Family	0.719193	?	0.0207945	7.0312	0.764202	?	0.00428681	10.0018	1	1	0.512505	1.42248
PITG_11541	Folate-Biopterin_Transporter_FBT_Family	1	1	0.71375	?	1	1	0.022471	?	1	1	0.13845	6.38961
PITG_11543	Folate-Biopterin_Transporter_FBT_Family	?	1	?	1	?	1	?	1	?	1	?	1
PITG_11546	Folate-Biopterin_Transporter_FBT_Family	4.02907e-08	6.04255	9.28523e-06	4.30719	3.12015e-07	6.27608	0.000305907	3.57092	1	1.03865	0.362427	-1.20618
PITG_11551	Major_Facilitator_Superfamily_MFS	0.0057619	-20.349	0.0275269	-4.27472	0.120681	-2.39583	0.961782	1.02337	1	8.4935	0.121316	4.37463
PITG_11748	Major_Facilitator_Superfamily_MFS	0.084275	-1.47005	0.774467	-1.0709	0.0192858	-2.1277	0.290903	1.23584	1	-1.44736	0.341983	1.32346
PITG_11838	Major_Facilitator_Superfamily_MFS	0.99186	-7.58936	0.972671	-6.42135	1	-6.4823	0.546367	8.70809	1	1.17078	0.730932	55.9178
PITG_11842	Major_Facilitator_Superfamily_MFS	0.775874	-8.58168	0.965414	1.22996	0.847024	-3.84709	3.06277e-05	19.4442	1	2.23069	0.000190232	15.8088
PITG_11906	Proton-dependent_Oligopeptide_Transporter_POT/PTR_Family	0.000206781	-35.4944	0.356611	-1.25683	0.00103479	-15.5193	0.560368	-1.17209	1	2.28712	0.974832	1.0723
PITG_11960	Amino_Acid-Polyamine-Organocation_APC_Superfamily	0.0301189	-16.2332	0.104966	-3.70773	0.083337	-7.56879	0.242446	1.593	1	2.14476	0.0482675	5.90641
PITG_11988	Mitochondrial_Carrier_MC_Family	0.935859	-1.92464	0.85821	-3.64077	0.878018	-4.15845	0.599836	2.98874	1	-2.16064	0.698062	10.8813
PITG_12167	Mitochondrial_Carrier_MC_Family	0.000195614	-1.56777	0.000702626	-1.49149	0.00436425	-1.39673	0.0368739	-1.24136	1	1.12245	0.291306	1.20149
PITG_12180	Major_Facilitator_Superfamily_MFS	0.0542305	-1.43445	0.0984476	-1.37875	0.292294	-1.24374	0.0603532	-1.53759	1	1.15334	0.875749	-1.11521
PITG_12448	Amino_Acid/Auxin_Permease_AAAP_Family	3.06656e-06	-3.87104	0.000343198	-1.891	0.00376853	-1.61343	0.949842	1.00904	0.054787	2.39926	0.00520151	1.90809
PITG_12466	Proton-dependent_Oligopeptide_Transporter_POT/PTR_Family	0.00911403	-39.6994	0.0182609	-12.3677	0.0256654	-23.0736	0.0349552	-11.5936	1	1.72055	1	1.06677
PITG_12468	Amino_Acid/Auxin_Permease_AAAP_Family	0.000526102	1.66641	0.692582	-1.08102	0.0899028	1.31645	0.0407938	-1.64763	0.402935	-1.26584	0.221562	-1.52415
PITG_12504	Mitochondrial_Carrier_MC_Family	0.022589	-7.0222	0.191075	-2.0255	0.107021	-3.2942	0.285017	1.47275	1	2.13168	0.0926571	2.98305
PITG_12563	Mitochondrial_Carrier_MC_Family	0.000348367	-1.90402	0.00039166	-1.9954	0.00820713	-1.56313	0.162813	-1.21774	1	1.21808	0.0594245	1.6386
PITG_12735	Sweet_MtN3_Family	1	1	0.125946	?	1	1	1	1	1	1	0.341983	?
PITG_12758	Proton-dependent_Oligopeptide_Transporter_POT/PTR_Family	0.247571	?	0.391759	-4.80591	0.331975	?	0.435346	-5.67067	1	1	1	-1.17994
PITG_12808	Amino_Acid/Auxin_Permease_AAAP_Family	3.19124e-09	19.1239	2.56543e-08	17.8162	3.20009e-07	16.15	3.14042e-05	10.9499	0.417065	-1.18414	0.00411615	-1.62706
PITG_12854	Mitochondrial_Carrier_MC_Family	0.0394839	-9.78998	0.11133	-3.70971	0.0842318	-8.24405	0.966067	1.02828	1	1.18752	0.291306	3.81462
PITG_12872	Sweet_MtN3_Family	0.142126	-7.18929	0.168471	-7.45875	0.368427	-2.79656	0.19493	-11.0274	1	2.57077	1	-1.47845
PITG_12941	Phosphate:NaSymporter_PNaS_Family	0.991603	2.47647	0.999343	-2.43833	1	?	0.949577	2.59936	1	?	1	6.3381
PITG_12983	Major_Facilitator_Superfamily_MFS__MFS_Sugar-domain	5.94949e-05	-2.2354	0.284471	-1.13175	0.000264979	-2.22361	0.0549808	-1.30817	1	1.0053	0.553517	-1.15588
PITG_12997	Major_Facilitator_Superfamily_MFS	0.934467	-1.06376	0.232814	1.46337	0.201436	1.5553	0.0130271	2.15863	0.718343	1.65447	0.257364	1.4751
PITG_12998	Major_Facilitator_Superfamily_MFS	2.06708e-09	37.0156	1.29969e-07	28.0837	9.06206e-05	16.8054	0.0249318	8.18497	0.000123639	-2.2026	0.000102921	-3.43113
PITG_12999	Major_Facilitator_Superfamily_MFS	3.42951e-06	-4.72981	0.00158505	-1.72158	1.48496e-05	-5.04472	2.74547e-05	-5.13058	1	-1.06658	0.0253227	-2.98016
PITG_13000	Major_Facilitator_Superfamily_MFS	0.00217663	3.549	8.23365e-05	5.13742	0.681267	-1.66618	0.504131	1.59181	0.0312517	-5.91328	0.00520151	-3.2274
PITG_13001	Major_Facilitator_Superfamily_MFS__MFS_Sugar-domain	0.00711357	-2.17352	0.379994	-1.21459	0.0150212	-2.29519	0.0366582	-1.91888	1	-1.05598	0.344827	-1.57985
PITG_13002	Major_Facilitator_Superfamily_MFS	7.1818e-09	5.04498	0.000322134	2.5409	0.0044873	2.19876	0.435346	1.31079	4.36644e-05	-2.29447	0.0201533	-1.93845
PITG_13003	Major_Facilitator_Superfamily_MFS__MFS_Sugar-domain	0.0116725	1.75163	2.56543e-08	4.53701	0.000127683	2.67215	4.6835e-05	2.96874	0.103316	1.52552	0.00222784	-1.52826
PITG_13004	Major_Facilitator_Superfamily_MFS__MFS_Sugar-domain	0.00631179	2.58571	3.90093e-14	19.1736	1.89307e-06	5.92143	1.06676e-09	11.488	0.00119691	2.29006	4.37577e-07	-1.66902
PITG_13005	Major_Facilitator_Superfamily_MFS__MFS_Sugar-domain	7.40861e-05	-360.403	0.326555	-1.24841	0.000359879	-52.5204	0.0100411	-2.66586	1	6.86215	0.168184	-2.1354
PITG_13006	Major_Facilitator_Superfamily_MFS	0.000141462	-304.206	0.431653	-1.21113	0.000647664	-43.1341	0.0268957	-2.25708	1	7.05258	0.257364	-1.86361
PITG_13008	Major_Facilitator_Superfamily_MFS	0.298093	-7.76634	0.606774	-1.97712	0.315974	?	0.760829	-1.48221	1	?	0.977439	1.3339
PITG_13010	Major_Facilitator_Superfamily_MFS	1	1	0.183849	?	1	1	0.0796802	?	1	1	0.793719	1.47315
PITG_13011	Major_Facilitator_Superfamily_MFS	0.544133	-4.34125	0.827075	-1.51193	0.803586	-1.6117	0.678401	1.62692	1	2.69359	0.738455	2.45979
PITG_13020	Major_Facilitator_Superfamily_MFS__MFS_Sugar-domain	2.17173e-05	5.85489	0.00017608	5.11127	3.15589e-06	7.8866	0.00891257	3.69948	0.282853	1.34701	0.291306	-1.38162
PITG_13022	Major_Facilitator_Superfamily_MFS__MFS_Sugar-domain	0.00757294	-131.956	0.014793	-17.7776	0.0197382	-125.437	0.0269291	-21.801	1	1.05197	1	-1.22632
PITG_13023	Major_Facilitator_Superfamily_MFS__MFS_Sugar-domain	0.0244875	-21.122	0.0367363	-14.3237	0.047858	-42.2053	0.0643191	-10.8821	1	-1.99816	1	1.31626
PITG_13037	Major_Facilitator_Superfamily_MFS	0.00302694	-107.478	0.017456	-4.75905	0.00857964	-301.795	0.0187362	-8.6106	1	-2.80799	0.965998	-1.80931
PITG_13056	Mitochondrial_Carrier_MC_Family	0.0172064	-1.45266	0.0287913	1.29993	0.179766	-1.25015	0.00894913	1.4232	1	1.16199	0.636611	1.09483
PITG_13063	Nucleobase:Cation_Symporter-1_NCS1_Family	0.00496107	-87.2142	0.00901014	-24.123	0.0156594	-29.8916	0.0320693	-6.86368	1	2.91768	0.960006	3.51458
PITG_13120	Amino_Acid/Auxin_Permease_AAAP_Family	0.000540836	-5.78033	0.0231436	-1.96126	0.00176091	-5.90414	0.0135287	-2.59347	1	-1.02142	0.810392	-1.32235
PITG_13239	Mitochondrial_Carrier_MC_Family	4.30687e-05	-2.18121	5.86304e-05	-2.28927	0.000122804	-2.33023	5.03573e-05	-2.96424	1	-1.06832	0.61523	-1.29484
PITG_13250	Mitochondrial_and_Plastid Porin_MPP_Family	5.08968e-05	1.90111	0.862869	-1.0387	0.000169195	1.93751	0.794596	-1.05823	1	1.01915	1	-1.0188
PITG_13258	Mitochondrial_Carrier_MC_Family	0.071231	-1.60202	0.320164	1.22073	0.0357205	-2.10376	0.19493	1.32085	1	-1.31319	0.875749	1.08201
PITG_13340	Folate-Biopterin_Transporter_FBT_Family	0.0015827	-3.2105	0.0438711	-1.70022	0.00456946	-3.31988	0.050511	-1.80989	1	-1.03407	0.977439	-1.0645
PITG_13418	Folate-Biopterin_Transporter_FBT_Family	0.00164643	-2.63324	0.660661	-1.09885	0.000551389	-6.707	0.00317776	-3.1928	0.884247	-2.54705	0.0292873	-2.90558
PITG_13473	Major_Facilitator_Superfamily_MFS	3.40404e-05	72.4175	0.00695828	39.4008	3.84132e-07	136.195	4.11653e-08	179.422	0.00532158	1.88069	3.57739e-06	4.55377
PITG_13499	Sweet_MtN3_Family	0.0533627	-1.77951	0.0346039	1.51303	0.182521	-1.54872	0.00369616	1.87221	1	1.14902	0.351514	1.23739
PITG_13635	Choline_Transporter-like_CTL_Family	0.0145135	-1.92515	0.161689	1.2815	0.0379818	-1.88568	0.289849	1.24173	1	1.02093	0.977439	-1.03203
PITG_13686	Sulfate_Permease_SulP_Family	0.249289	1.1932	0.421561	1.14603	0.108495	-1.46198	0.0979356	1.32448	0.1336	-1.74443	0.592362	1.15571
PITG_13730	Mitochondrial_Carrier_MC_Family	0.0268991	-1.38215	0.178103	-1.21237	0.0200798	-1.52953	0.0921306	-1.3215	1	-1.10663	0.85274	-1.09002
PITG_13747	Drug/Metabolite_Transporter_DMT_Superfamily	0.0020922	-2.07689	0.00297549	-2.12716	0.000632131	-3.5917	0.00116999	-3.13533	0.882296	-1.72937	0.61523	-1.47395
PITG_13849	Drug/Metabolite_Transporter_DMT_Superfamily	?	1	?	1	?	1	?	1	?	1	?	1
PITG_13925	Major_Facilitator_Superfamily_MFS	0.725906	1.08624	0.000218405	2.05282	0.0710439	-1.82274	0.917364	-1.03085	0.278962	-1.97993	0.00372742	-2.11615
PITG_14058	Folate-Biopterin_Transporter_FBT_Family	0.0129185	?	0.0622568	-4.26797	0.0311185	?	0.0345076	?	1	1	0.816022	?
PITG_14171	Amino_Acid-Polyamine-Organocation_APC_Superfamily	0.00229729	-1.57011	0.000474595	-1.91778	0.00171864	-1.80993	0.000167385	-2.66603	1	-1.15274	0.448416	-1.39017
PITG_14210	Amino_Acid/Auxin_Permease_AAAP_Family	0.092824	-77.1552	0.749901	1.23144	0.208901	-7.86164	0.000424062	4.08459	1	9.81414	0.00513533	3.31692
PITG_14398	Amino_Acid/Auxin_Permease_AAAP_Family	0.00935228	-1.89489	0.161689	-1.34444	0.00930132	-2.2807	0.0102953	-2.28778	1	-1.20361	0.287534	-1.70166
PITG_14486	Sweet_MtN3_Family	0.584572	-1.59852	0.922342	1.09763	0.826188	-1.2659	0.57173	1.43966	1	1.26275	0.85746	1.3116
PITG_14619	Sweet_MtN3_Family	0.00110477	1.4307	0.00379175	1.38688	0.0262096	1.30426	0.228937	1.16222	1	-1.09694	0.227369	-1.1933
PITG_14674	Multidrug/Oligosaccharidyl-lipid/Polysaccharide_MOP_Flippase_Superfamily	7.70567e-05	-2.22126	0.0560554	-1.27333	8.89523e-05	-2.81366	0.000260557	-2.42284	1	-1.2667	0.0269828	-1.90275
PITG_14727	Major_Facilitator_Superfamily_MFS__MFS_Sugar-domain	4.88861e-10	-5.15882	1.02029e-07	-2.23907	3.34075e-09	-5.7859	5.25164e-08	-3.13458	1	-1.12156	0.115452	-1.39995
PITG_14911	Mitochondrial_Carrier_MC_Family	0.0891626	1.36418	0.335405	-1.28278	0.330569	1.25048	0.645471	-1.13779	1	-1.09093	0.881841	1.12743
PITG_14935	Mitochondrial_Carrier_MC_Family	0.388847	-1.34072	0.0788341	-2.15403	0.439518	-1.37504	0.170475	-1.87536	1	-1.0256	0.977439	1.1486
PITG_15075	Major_Facilitator_Superfamily_MFS	3.69297e-07	-5.50407	2.5261e-05	-2.38493	2.67886e-06	-5.12631	7.75923e-05	-2.49739	1	1.07369	0.977439	-1.04716
PITG_15116	Multidrug/Oligosaccharidyl-lipid/Polysaccharide_MOP_Flippase_Superfamily	0.00975308	-1.96084	0.722821	-1.08259	0.0455907	-1.75208	0.33825	1.20547	1	1.11915	0.362427	1.30504
PITG_15119	Multidrug/Oligosaccharidyl-lipid/Polysaccharide_MOP_Flippase_Superfamily	0.13296	-1.20056	0.00284021	-1.66778	0.0298414	-1.41538	0.0003477	-2.50907	1	-1.17893	0.285342	-1.50444
PITG_15120	Multidrug/Oligosaccharidyl-lipid/Polysaccharide_MOP_Flippase_Superfamily	0.00582445	-4.75363	0.00638582	-5.97153	0.0140961	-5.25387	0.0483337	-2.69965	1	-1.10523	0.758231	2.21196
PITG_15124	Multidrug/Oligosaccharidyl-lipid/Polysaccharide_MOP_Flippase_Superfamily	0.00149086	-5.13693	0.00771594	-3.02579	0.0132872	-3.12592	0.0953442	-1.75937	1	1.64334	0.592362	1.71982
PITG_15165	Folate-Biopterin_Transporter_FBT_Family	0.427309	-2.28955	0.191291	-18.7749	0.216937	?	0.242446	-24.8287	1	?	1	-1.32244
PITG_15194	Solute:Sodium_Symporter_SSS_Family	0.000323586	-1.65764	0.791706	1.02977	3.16189e-05	-2.56879	0.031934	-1.30851	0.338065	-1.54967	0.059201	-1.34745
PITG_15316	Multidrug/Oligosaccharidyl-lipid/Polysaccharide_MOP_Flippase_Superfamily	0.00270015	10.4953	0.000306215	14.5952	0.00456946	11.394	0.751389	2.16903	1	1.08564	0.00902331	-6.72891
PITG_15348	Mitochondrial_Carrier_MC_Family	1	1	0.0815655	?	1	1	1	1	1	1	0.264254	?
PITG_15406	Amino_Acid/Auxin_Permease_AAAP_Family	0.564926	-63.0591	0.91874	-1.35064	0.826628	-2.08008	0.00110615	8.41251	1	30.3157	0.00520151	11.3623
PITG_15547	Amino_Acid-Polyamine-Organocation_APC_Superfamily	0.935859	-3.68597	0.903419	-7.4663	0.90118	?	0.996737	1.09701	1	?	0.977439	8.19058
PITG_15548	Amino_Acid-Polyamine-Organocation_APC_Superfamily	0.00470546	-6.00295	0.0104192	-4.611	0.0197382	-4.35735	0.0563184	-2.61849	1	1.37766	0.816022	1.76094
PITG_15549	Mitochondrial_Carrier_MC_Family	9.90844e-06	4.91479	1.23672e-05	5.0294	0.0247927	2.6227	0.909606	1.0932	0.0375978	-1.87395	0.000418676	-4.60061
PITG_15571	Mitochondrial_Carrier_MC_Family	0.00268445	-1.45177	0.720045	-1.04168	0.00299718	-1.57182	0.0564489	-1.26858	1	-1.08269	0.264254	-1.21782
PITG_15649	Mitochondrial_Carrier_MC_Family	0.289242	-1.20848	0.300368	1.17862	0.299586	-1.24959	0.380178	-1.20684	1	-1.03402	0.182572	-1.42241
PITG_15660	Mitochondrial_Carrier_MC_Family	4.6953e-06	-38.3016	8.23365e-05	-4.34903	2.61068e-05	-24.3265	0.000264078	-4.2247	1	1.57448	1	1.02943
PITG_15707	Sweet_MtN3_Family	0.0212252	-95.2052	0.0322629	-30.6259	0.0455907	-280.419	0.0483337	-104.217	1	-2.94541	1	-3.40291
PITG_15815	Folate-Biopterin_Transporter_FBT_Family	0.000206781	-26.1815	0.716887	-1.09867	0.000650692	-53.1586	0.0014417	-10.9254	1	-2.03039	0.0150984	-9.94425
PITG_15844	Amino_Acid-Polyamine-Organocation_APC_Superfamily	0.00114399	-4.43362	0.0380522	1.45501	0.00887253	-3.04376	0.00748246	1.70582	1	1.45663	0.519861	1.17238
PITG_15912	Glycoside-Pentoside-Hexuronide_GPH:Cation_Symporter Family	0.00961898	-1.55757	0.0129164	-1.57705	0.17084	-1.26961	0.335873	1.15146	1	1.2268	0.0162381	1.81592
PITG_16092	Multidrug/Oligosaccharidyl-lipid/Polysaccharide_MOP_Flippase_Superfamily	0.00642103	-26.5002	0.014793	-9.00326	0.015839	-39.2828	0.0483337	-4.54626	1	-1.48236	0.95914	1.98037
PITG_16103	Major_Facilitator_Superfamily_MFS	0.00595788	-1.98332	0.10342	-1.40729	0.196569	-1.34356	0.0156049	-2.02874	0.836764	1.47617	0.487635	-1.4416
PITG_16126	Dicarboxylate/Amino_Acid:Cation_Naor_H+_SymporterDAACSFamily	0.491422	-1.10667	0.10342	-1.30278	0.517683	-1.11956	0.0315235	-1.55147	1	-1.01165	0.674552	-1.19089
PITG_16133	Major_Facilitator_Superfamily_MFS	0.00766297	-1.90463	0.00236416	1.61685	0.0867986	-1.51059	0.000100569	2.04529	1	1.26086	0.10877	1.26499
PITG_16162	Amino_Acid/Auxin_Permease_AAAP_Family	0.367123	1.33136	7.46574e-06	3.62005	0.176729	1.57429	0.000673434	2.75744	1	1.18246	0.137016	-1.31283
PITG_16267	Major_Facilitator_Superfamily_MFS	0.00757294	-2.58733	0.191075	-1.42386	0.0114678	-3.14159	0.000494771	2.10153	1	-1.21422	0.000489193	2.99229
PITG_16383	Major_Facilitator_Superfamily_MFS	0.991603	-6.02263	0.465761	8.65446	0.826628	4.10581	1.34147e-06	97.8779	1	24.7277	2.22673e-05	11.3095
PITG_16464	Sulfate_Permease_SulP_Family	0.0659806	-1.85095	0.0311093	-2.40136	0.0829042	-2.04412	0.0170853	-3.89606	1	-1.10436	0.810392	-1.62244
PITG_16506	Multidrug/Oligosaccharidyl-lipid/Polysaccharide_MOP_Flippase_Superfamily	0.061688	-1.20003	0.0231436	-1.28295	0.0490677	-1.26301	0.622229	-1.05663	1	-1.05249	0.257364	1.21419
PITG_16661	Mitochondrial_Carrier_MC_Family	0.00321766	1.26547	0.0652848	1.16023	0.0159457	1.24147	0.312186	1.09965	1	-1.01933	0.765536	-1.05509
PITG_16675	Amino_Acid-Polyamine-Organocation_APC_Superfamily	0.000196334	2.03018	0.517915	-1.18344	3.59359e-05	2.47227	0.980777	-1.00934	0.487413	1.21776	0.793719	1.17249
PITG_16683	Amino_Acid-Polyamine-Organocation_APC_Superfamily	0.00137699	-56.7104	0.00612856	-6.16774	0.00438056	-62.3696	0.0148908	-5.35463	1	-1.09979	1	1.15185
PITG_16684	Amino_Acid-Polyamine-Organocation_APC_Superfamily	6.02724e-05	-16.6483	0.000308959	-5.97472	0.000286209	-13.6723	0.000604085	-7.6102	1	1.21767	0.977439	-1.27373
PITG_16685	Amino_Acid-Polyamine-Organocation_APC_Superfamily	0.00727598	-3.94479	0.622124	-1.17546	0.0133876	-5.03696	0.481344	-1.28803	1	-1.27686	0.974832	-1.09576
PITG_17095	Mitochondrial_Carrier_MC_Family	0.792916	1.11386	0.816247	1.10362	0.222313	-1.97782	0.163702	-2.3208	0.636076	-2.20302	0.237919	-2.56127
PITG_17122	Amino_Acid/Auxin_Permease_AAAP_Family	0.950023	?	0.516742	6.26986	0.760757	4.16014	0.617797	5.53905	1	?	1	-1.13194
PITG_17141	Major_Facilitator_Superfamily_MFS	0.00651535	-1.92615	0.369234	-1.18837	0.00113311	-3.75206	0.0456565	-1.6582	0.779442	-1.94796	0.413974	-1.39536
PITG_17142	Major_Facilitator_Superfamily_MFS	0.0505908	-1.6422	0.827282	-1.0583	0.00602631	-3.29183	0.187789	-1.45264	0.779442	-2.00452	0.489487	-1.37262
PITG_17425	Mitochondrial_Carrier_MC_Family	0.00256187	-41.2004	0.00928064	-6.68929	0.00772113	-41.1968	0.0214651	-5.73706	1	1.00009	1	1.16598
PITG_17434	Amino_Acid/Auxin_Permease_AAAP_Family	0.0111347	?	0.0207945	-20.3814	0.083337	-4.2997	0.691188	1.18903	1	?	0.0552553	24.234
PITG_17480	Amino_Acid/Auxin_Permease_AAAP_Family	0.23203	-1.21791	0.000723074	1.63607	0.216937	-1.27549	0.00367578	1.57692	1	-1.04728	0.923004	-1.03751
PITG_17484	Drug/Metabolite_Transporter_DMT_Superfamily	0.00085205	-2.06947	0.0983049	-1.29823	0.000775518	-2.58275	0.0205491	-1.60314	1	-1.24803	0.57232	-1.23487
PITG_17490	Mitochondrial_Carrier_MC_Family	0.257058	1.10166	0.0581961	-1.22019	0.0301331	1.23316	0.0621616	-1.24672	0.819668	1.11937	0.977439	-1.02174
PITG_17660	Amino_Acid-Polyamine-Organocation_APC_Superfamily	4.6953e-06	-1.65704	1.32955e-06	-1.92449	1.64094e-05	-1.69525	3.9229e-06	-2.04443	1	-1.02305	0.85746	-1.06232
PITG_17716	Mitochondrial_and_Plastid Porin_MPP_Family	0.000242804	1.62267	0.00676592	1.42022	0.00602631	1.4751	0.0882843	1.27335	1	-1.10004	0.592362	-1.11534
PITG_17760	Amino_Acid/Auxin_Permease_AAAP_Family	0.201121	1.45343	7.67652e-06	3.54398	0.466104	1.31653	0.0102523	2.15793	1	-1.10399	0.0162505	-1.64231
PITG_17766	Amino_Acid/Auxin_Permease_AAAP_Family	1	1.11582	0.354463	11.2881	0.819584	4.53871	7.94775e-05	68.0548	1	4.06759	0.00227915	6.02891
PITG_17799	Amino_Acid/Auxin_Permease_AAAP_Family	2.12946e-08	10.545	9.28523e-06	6.91692	4.60885e-13	28.7172	1.15445e-06	9.66086	1.17104e-09	2.72331	0.039505	1.3967
PITG_17800	Amino_Acid/Auxin_Permease_AAAP_Family	2.92909e-09	14.1221	1.02206e-05	7.71812	2.62888e-10	20.3348	0.000100569	7.06658	0.00101408	1.43994	0.793719	-1.0922
PITG_17803	Amino_Acid/Auxin_Permease_AAAP_Family	5.00296e-10	14.5358	4.64986e-06	7.60506	1.97844e-11	22.0373	2.28597e-05	7.58036	4.36644e-05	1.51608	1	-1.00326
PITG_17804	Amino_Acid/Auxin_Permease_AAAP_Family	0.00375765	-9.44857	0.00572386	-9.75089	0.00931536	-12.0679	0.041263	-3.28643	1	-1.27722	0.772925	2.96701
PITG_17805	Amino_Acid/Auxin_Permease_AAAP_Family	0.00688401	-5.95253	0.00860397	-7.01595	0.0633068	-2.72421	0.909606	1.04414	1	2.18504	0.0467303	7.32562
PITG_17806	Amino_Acid/Auxin_Permease_AAAP_Family	1	?	1	-2.57565	1	?	0.0925447	52.61	1	1	0.221562	135.505
PITG_17852	Sweet_MtN3_Family	0.425448	?	0.449011	?	0.505046	?	0.493665	?	1	1	1	1
PITG_17857	Sweet_MtN3_Family	?	1	?	1	?	1	?	1	?	1	?	1
PITG_17859	Sweet_MtN3_Family	?	1	?	1	?	1	?	1	?	1	?	1
PITG_17862	Sweet_MtN3_Family	0.130244	?	0.449011	1.54887	0.201436	?	0.00135947	3.96706	1	1	0.0236396	2.56126
PITG_17863	Sweet_MtN3_Family	8.28927e-05	-3.7311	0.00284021	-2.02002	0.000815365	-2.92238	0.00240311	-2.41259	1	1.27673	0.843758	-1.19434
PITG_17864	Sweet_MtN3_Family	0.000290905	-107.603	0.00179986	-6.18353	0.0023906	-8.87769	0.495794	1.18021	1	12.1206	0.00638586	7.29789
PITG_17865	Sweet_MtN3_Family	0.00151153	-3.48934	0.0399905	-1.76178	0.00392072	-3.81714	0.0372825	-1.98292	1	-1.09394	0.960006	-1.12552
PITG_17866	Sweet_MtN3_Family	0.536595	-1.89289	0.7456	1.28896	0.672088	-1.68327	0.0934309	2.43125	1	1.12453	0.360548	1.88621
PITG_17874	Sweet_MtN3_Family	1	?	1	-1.68748	1	?	0.273714	51.8411	1	1	0.478221	87.4807
PITG_17878	Sweet_MtN3_Family	1.64287e-05	-2.00549	0.00446186	-1.36539	6.94474e-06	-2.82715	3.74254e-05	-2.34563	0.62687	-1.4097	0.0200387	-1.71792
PITG_17949	Choline_Transporter-like_CTL_Family	0.00189294	-76.9402	0.0045715	-13.5123	0.00596994	-76.0356	0.00894913	-16.6426	1	1.0119	1	-1.23166
PITG_17951	Dicarboxylate/Amino_Acid:Cation_Naor_H+_SymporterDAACSFamily	0.830476	2.018	0.50429	3.58012	0.865629	1.94015	0.044741	9.49546	1	-1.04013	0.314604	2.65227
PITG_17952	Major_Facilitator_Superfamily_MFS	0.00032871	-2.75118	0.0045715	-1.90135	0.00161582	-2.59095	0.0157893	-1.76777	1	1.06184	0.974832	1.07556
PITG_17954	Choline_Transporter-like_CTL_Family	0.935859	1.30517	0.00439069	7.61524	1	1.00206	0.000673434	10.7124	1	-1.3025	0.364095	1.40671
PITG_17960	Dicarboxylate/Amino_Acid:Cation_Naor_H+_SymporterDAACSFamily	3.85811e-05	-3.87065	0.00698553	-1.67677	4.67025e-05	-7.12542	0.00116999	-2.48591	1	-1.84088	0.406916	-1.48256
PITG_17961	Dicarboxylate/Amino_Acid:Cation_Naor_H+_SymporterDAACSFamily	0.480531	-1.8841	0.704952	1.29286	0.637656	-1.64526	0.645471	1.36467	1	1.14517	1	1.05555
PITG_18046	Amino_Acid/Auxin_Permease_AAAP_Family	6.35782e-05	-5.0973	0.00264154	-2.20143	0.000180543	-6.74629	0.00728643	-2.10409	1	-1.3235	1	1.04626
PITG_18171	Mitochondrial_Carrier_MC_Family	0.000298508	-3.0754	0.0950128	-1.36477	0.00350769	-2.36316	0.0387989	-1.60588	1	1.30139	0.765978	-1.17667
PITG_18234	Folate-Biopterin_Transporter_FBT_Family	0.243565	1.41725	0.151284	1.54425	0.645603	-1.2722	0.336656	-1.69063	0.632928	-1.80303	0.0922724	-2.61075
PITG_18314	Mitochondrial_Carrier_MC_Family	1.88316e-07	3.29397	0.000474595	2.09327	2.23044e-07	3.84687	0.299532	1.30298	0.379471	1.16785	0.039505	-1.60652
PITG_18605	Folate-Biopterin_Transporter_FBT_Family	0.43613	?	0.461394	?	0.51292	?	0.504131	?	1	1	1	1
PITG_18695	Drug/Metabolite_Transporter_DMT_Superfamily	0.239786	1.10728	7.67652e-06	1.65271	0.0700897	-1.24147	0.0603356	1.20248	0.0893635	-1.37465	0.00418523	-1.37442
PITG_18732	Sulfate_Permease_SulP_Family	0.69483	-1.19244	0.468258	1.28542	0.552214	-1.36736	0.112723	1.67274	1	-1.14669	0.592362	1.30132
PITG_18734	Amino_Acid/Auxin_Permease_AAAP_Family	0.00143635	-18.747	0.0346039	-2.42455	0.00787693	-7.4806	0.40351	-1.35451	1	2.50608	0.504216	1.78998
PITG_18741	Amino_Acid/Auxin_Permease_AAAP_Family	0.00302694	-26.7994	0.00594768	-13.8655	0.0158145	-7.67157	0.318355	-1.54445	1	3.49334	0.234644	8.97762
PITG_18743	Amino_Acid/Auxin_Permease_AAAP_Family	0.073367	?	0.116332	-15.0904	0.393661	-2.37152	0.801933	-1.22052	1	?	0.467444	12.3639
PITG_18744	Amino_Acid/Auxin_Permease_AAAP_Family	0.0200033	?	0.183089	-2.43573	0.133936	1.73492	0.0343429	2.08562	0.0262695	?	0.0150984	5.08001
PITG_18767	Major_Facilitator_Superfamily_MFS__MFS_Sugar-domain	1	1	1	1	1	1	0.0117156	?	1	1	0.0431875	?
PITG_18772	Mitochondrial_Carrier_MC_Family	0.426116	?	0.845378	1.3089	0.505444	?	0.494086	?	1	1	0.592362	?
PITG_18773	Mitochondrial_Carrier_MC_Family	1	1	1	1	1	1	0.0117156	?	1	1	0.0431875	?
PITG_18774	Mitochondrial_Carrier_MC_Family	0.00411678	1.26261	0.0808807	1.15516	0.017108	1.24449	0.32972	1.0981	1	-1.01455	0.793342	-1.05196
PITG_19026	Sweet_MtN3_Family	0.380621	-1.4667	0.0518244	1.73559	0.103723	-3.11292	0.299485	-1.79545	1	-2.12241	0.0356293	-3.11617
PITG_19027	Sweet_MtN3_Family	0.0891715	-1.37722	0.853166	-1.04074	0.00493466	-2.40685	0.475418	-1.16379	0.572825	-1.74761	0.810392	-1.11823
PITG_19028	Sweet_MtN3_Family	0.935859	1.30425	0.642303	2.09125	0.707449	?	0.0214651	6.72631	1	?	0.155325	3.21641
PITG_19029	Sweet_MtN3_Family	?	1	?	1	?	1	?	1	?	1	?	1
PITG_19030	Sweet_MtN3_Family	?	1	?	1	?	1	?	1	?	1	?	1
PITG_19031	Sweet_MtN3_Family	?	1	?	1	?	1	?	1	?	1	?	1
PITG_19286	Major_Facilitator_Superfamily_MFS	0.0364636	?	0.0480074	?	0.0739931	?	0.0739931	?	1	1	1	1
PITG_19298	Major_Facilitator_Superfamily_MFS	3.00372e-05	-5.16539	0.00400739	-1.8755	0.000112632	-5.59733	0.00352134	-2.17317	1	-1.08362	0.85746	-1.15871
PITG_19426	Amino_Acid/Auxin_Permease_AAAP_Family	0.000979876	12.6383	0.00887079	9.92052	0.000272544	17.051	0.00392753	12.5094	0.819668	1.34915	0.70886	1.26096
PITG_19432	Amino_Acid/Auxin_Permease_AAAP_Family	0.459161	1.12575	0.179332	1.23387	0.197383	1.24979	0.337755	-1.23088	1	1.11019	0.106801	-1.51875
PITG_19475	Major_Facilitator_Superfamily_MFS	?	1	?	1	?	1	?	1	?	1	?	1
PITG_19677	Folate-Biopterin_Transporter_FBT_Family	0.000348367	-26.3552	0.658079	-1.12993	0.00107229	-58.0882	0.00238793	-11.13	1	-2.20405	0.0236396	-9.85015
PITG_19797	Amino_Acid/Auxin_Permease_AAAP_Family	0.763862	1.10068	0.316286	1.29397	0.764202	-1.13058	0.00116535	2.26232	1	-1.24441	0.0275416	1.74835
PITG_19866	Major_Facilitator_Superfamily_MFS__MFS_Sugar-domain	0.790834	?	0.791706	?	0.471386	3.64905	0.794596	?	0.972138	?	1	1
PITG_19995	Equilibrative_Nucleoside_Transporter_ENT_Family	0.0157576	-1.21475	0.0367363	1.15874	1.07552e-05	-2.17429	4.08918e-05	-1.98497	0.00532158	-1.78992	2.22673e-05	-2.30007
PITG_19997	Dicarboxylate/Amino_Acid:Cation_Naor_H+_SymporterDAACSFamily	0.00416719	-2.95048	0.00421093	-3.43561	0.00237631	-6.84658	0.00482618	-4.65194	1	-2.32049	0.945477	-1.35404
PITG_20031	Drug/Metabolite_Transporter_DMT_Superfamily	0.991603	-1.00883	0.0166334	1.27139	0.00196133	-1.74046	0.290903	-1.15033	0.0290107	-1.72522	0.0162505	-1.46251
PITG_20088	Sulfate_Permease_SulP_Family	0.000158033	-3.36391	0.0197972	-1.59183	0.00456946	-2.13505	0.183899	-1.29855	1	1.57557	0.636611	1.22585
PITG_20089	Sulfate_Permease_SulP_Family	0.00323533	?	0.0145416	-6.12166	0.131044	-2.2054	0.427368	1.29967	0.819668	?	0.0225811	7.95612
PITG_20090	Sulfate_Permease_SulP_Family	0.00261931	-15.9903	0.00390686	-20.2136	0.00722754	-20.7415	0.253733	-1.61438	1	-1.29714	0.213793	12.521
PITG_20104	Sulfate_Permease_SulP_Family	0.0901794	-1.3457	0.195206	1.20716	0.24506	-1.26239	0.919781	1.02075	1	1.06599	0.519861	-1.18261
PITG_20125	Multidrug/Oligosaccharidyl-lipid/Polysaccharide_MOP_Flippase_Superfamily	0.0054867	-4.00106	0.198811	-1.50876	0.0556845	-2.32034	0.936111	1.0279	1	1.72435	0.413383	1.55086
PITG_20146	Drug/Metabolite_Transporter_DMT_Superfamily	0.00138426	-3.45164	0.0197972	1.49237	0.074504	-1.68298	0.000535125	1.9716	0.755612	2.0509	0.119643	1.32112
PITG_20180	Major_Facilitator_Superfamily_MFS	0.997386	?	1	-1.16601	1	?	0.112723	27.6446	1	1	0.257364	32.2341
PITG_20230	Amino_Acid/Auxin_Permease_AAAP_Family	4.74291e-11	2318.63	0.000289335	537.329	3.60684e-06	942.122	0.0493497	263.475	1.00902e-06	-2.46107	0.123357	-2.0394
PITG_20231	Amino_Acid/Auxin_Permease_AAAP_Family	0.0181896	?	0.0269046	-98.3558	0.0409849	?	0.043593	?	1	1	1	?
PITG_20251	Sulfate_Permease_SulP_Family	0.000646955	-2.47189	0.30127	-1.18967	0.000883019	-3.01814	0.0477007	-1.529	1	-1.22099	0.491007	-1.28522
PITG_20252	Sulfate_Permease_SulP_Family	3.06656e-06	-5.70034	0.000111186	-2.50588	9.53959e-06	-7.32626	3.74254e-05	-4.78026	1	-1.28523	0.306914	-1.90762
PITG_20257	Sulfate_Permease_SulP_Family	0.00303446	-1.53753	0.00117976	-1.75141	0.50198	1.08914	0.0106187	-1.53026	0.0269327	1.67458	0.751778	1.14452
PITG_20291	Ammonia_Channel_Transporter_Amt_Family	0.260591	-16.1777	0.30127	-11.8079	0.325236	1.98063	0.32972	1.97526	0.367994	32.042	0.160953	23.3236
PITG_20306	Choline_Transporter-like_CTL_Family	0.0239523	-2.69772	0.078361	-2.03742	0.0322017	-3.33895	0.055809	-2.65059	1	-1.23769	0.911414	-1.30095
PITG_20347	Drug/Metabolite_Transporter_DMT_Superfamily	0.00069127	1.72967	0.137237	1.28339	0.00171864	1.75959	0.0634803	1.39556	1	1.0173	0.811374	1.0874
PITG_20370	Amino_Acid/Auxin_Permease_AAAP_Family	0.120188	-1.34573	0.0315748	-1.629	0.161877	-1.37622	0.0528296	-1.62373	1	-1.02266	1	1.00324
PITG_20371	Amino_Acid/Auxin_Permease_AAAP_Family	1	1.01089	0.0133752	1.84854	0.224549	1.43663	0.0003477	2.64913	0.8628	1.42116	0.101771	1.43309
PITG_20372	Amino_Acid/Auxin_Permease_AAAP_Family	0.242036	1.24138	0.00652413	1.63911	1	-1.00155	5.28873e-05	2.38781	1	-1.2433	0.0236396	1.45677
PITG_20421	Major_Facilitator_Superfamily_MFS__MFS_Sugar-domain	?	1	?	1	?	1	?	1	?	1	?	1
PITG_20633	Major_Facilitator_Superfamily_MFS	0.0321306	-11.3489	0.0453344	-9.74933	0.0483283	-72.0654	0.0739931	-8.82343	1	-6.35002	1	1.10494
PITG_20677	Multidrug/Oligosaccharidyl-lipid/Polysaccharide_MOP_Flippase_Superfamily	0.518588	?	0.996408	1.05879	0.67044	-6.04105	8.39902e-05	10.4606	1	?	0.00054924	9.87978
PITG_20711	Folate-Biopterin_Transporter_FBT_Family	0.00846228	-1.33713	0.159069	-1.15686	0.000574015	-1.79326	0.0132639	-1.39346	0.456589	-1.34112	0.341983	-1.20452
PITG_20826	Sweet_MtN3_Family	?	1	?	1	?	1	?	1	?	1	?	1
PITG_20901	Mitochondrial_and_Plastid Porin_MPP_Family	0.0600877	-1.26029	0.0159506	-1.41186	0.0816919	-1.29038	0.00808674	-1.59423	1	-1.02387	0.765536	-1.12918
PITG_21101	Sweet_MtN3_Family	?	1	?	1	?	1	?	1	?	1	?	1
PITG_21110	Mitochondrial_Carrier_MC_Family	0.856071	-1.28208	0.278131	1.98588	1	-1.0053	0.0363089	3.19269	1	1.27532	0.437148	1.6077
PITG_21150	Folate-Biopterin_Transporter_FBT_Family	0.923546	1.023	0.00175251	1.49084	0.390728	-1.15392	0.198225	1.19573	0.972138	-1.18047	0.155325	-1.2468
PITG_21156	Drug/Metabolite_Transporter_DMT_Superfamily	0.00369406	-3.10763	0.0133645	-2.43608	0.126785	-1.61981	0.468556	-1.23555	0.8628	1.91852	0.257364	1.97166
PITG_21457	Choline_Transporter-like_CTL_Family	0.0105187	-2.03485	0.186218	1.26432	0.0306321	-1.96848	0.15749	1.31708	1	1.03372	0.974832	1.04173
PITG_21530	Major_Facilitator_Superfamily_MFS	0.000868162	-31.3815	0.00261123	-9.14516	0.00588175	-7.41077	0.00367578	-20.7408	1	4.23457	0.977439	-2.26795
PITG_21644	Drug/Metabolite_Transporter_DMT_Superfamily	0.000811459	-2.82837	0.014229	-1.79697	0.00202972	-3.0243	0.00894913	-2.19129	1	-1.06928	0.813138	-1.21944
PITG_21811	Choline_Transporter-like_CTL_Family	1	?	1	1.54498	1	1.31415	0.32972	33.4995	1	?	0.554368	21.6829
PITG_21874	Mitochondrial_Carrier_MC_Family	0.0659806	-5.74749	0.510215	-1.48342	0.363998	-1.96565	0.0269291	2.2235	1	2.92396	0.0292253	3.29838
PITG_21887	Major_Facilitator_Superfamily_MFS	0.00138426	-2.06901	0.0113286	-1.66293	0.000240531	-4.26152	0.00110615	-2.82554	0.632928	-2.05969	0.291306	-1.69914
PITG_21918	Amino_Acid/Auxin_Permease_AAAP_Family	0.651747	?	0.926758	-1.36977	0.826188	-2.89418	0.000673434	10.7145	1	?	0.00411615	14.6764
PITG_22001	Major_Facilitator_Superfamily_MFS__MFS_Sugar-domain	0.0575856	-367.044	0.074165	-108.437	0.112767	-42.1368	0.723697	-1.30479	1	8.71077	0.413974	83.1073
PITG_22157	Major_Facilitator_Superfamily_MFS	0.0139796	-1.82434	0.18063	1.25086	0.220803	-1.3411	0.471564	-1.18546	1	1.36033	0.155325	-1.48285
PITG_22229	Amino_Acid/Auxin_Permease_AAAP_Family	0.0187251	1.43997	0.719708	-1.0852	0.233732	1.25332	0.691772	1.08983	1	-1.14892	0.667748	1.18269
PITG_22254	Choline_Transporter-like_CTL_Family	0.12103	-5.84227	0.368389	-2.07414	0.525027	-1.72475	0.0368275	2.36591	1	3.38732	0.0275416	4.90723
PITG_22262	Amino_Acid/Auxin_Permease_AAAP_Family	0.444554	1.23094	0.191903	1.40218	0.601913	1.19565	0.00275475	2.1882	1	-1.02952	0.0922287	1.56058
PITG_22263	Amino_Acid/Auxin_Permease_AAAP_Family	0.0342549	1.80347	0.540377	-1.34359	0.362508	1.41276	0.645471	1.21186	1	-1.27656	0.512505	1.62823
PITG_22334	Amino_Acid-Polyamine-Organocation_APC_Superfamily	0.0341157	-34.8865	0.128676	-3.68667	0.0627306	?	0.243732	1.62883	1	?	0.0570095	6.00495
PITG_22364	Major_Facilitator_Superfamily_MFS	3.50203e-05	-123.686	0.0932495	-1.44863	0.000197537	-33.7394	0.102227	-1.49829	1	3.66593	1	-1.03428
PITG_22499	Major_Facilitator_Superfamily_MFS__MFS_Sugar-domain	0.00137699	-10.8779	0.0154242	-2.92418	0.0162048	-3.61186	0.0117156	-4.62841	1	3.01172	0.85746	-1.58281
PITG_22512	Folate-Biopterin_Transporter_FBT_Family	1.15445e-07	-176.618	1.1106e-06	-8.45712	1.01188e-06	-379.952	1.74308e-06	-63.3134	1	-2.15127	0.61523	-7.48641
PITG_22535	Dicarboxylate/Amino_Acid:Cation_Naor_H+_SymporterDAACSFamily	0.338548	-1.66305	0.461937	1.3299	0.207546	-2.56536	0.621329	1.24926	1	-1.54256	0.977439	-1.06455
PITG_22557	Amino_Acid/Auxin_Permease_AAAP_Family	0.834221	-1.08577	0.116921	1.46139	0.266657	1.36343	0.000227401	2.57025	0.749288	1.48038	0.0150984	1.75877
PITG_22575	Drug/Metabolite_Transporter_DMT_Superfamily	0.00286332	-3.27653	0.0145008	1.57019	0.0405879	-2.05211	0.000642596	2.03219	1	1.59666	0.175497	1.29423
PITG_22599	Amino_Acid/Auxin_Permease_AAAP_Family	0.923546	-1.03467	0.204934	-1.33618	0.00854238	-2.66847	0.0117156	1.60279	0.120653	-2.57906	0.00741971	2.14161
