# Supplementary material for: Gene Expression and Silencing Studies in Phytophthora infestans Reveal Infection-Specific Nutrient Transporters and a Role for the Nitrate Reductase Pathway in Plant Pathogenesis
Source: PLoS Pathog. 2016 Dec 9;12(12):e1006097. doi: 10.1371/journal.ppat.1006097 (PMC5176271; doi:10.1371/journal.ppat.1006097)
Supplement: S2 Table — (XLSX) [file ppat.1006097.s002.xlsx]

## Sheet: Py_ultimum
APC	AAAP	AMT	CTL	DAACS	DMT	ENT	FBT	GPH	MFS	MPP	MC	MOP	PNaS	POT	SSS	SulP	Sweet
PYU1_G009701	PYU1_G000296	PYU1_G003126	PYU1_G000639	PYU1_G001324	PYU1_G000087	PYU1_G002743	PYU1_G000440	PYU1_G000962	PYU1_G000241	PYU1_G004838	PYU1_G000094	PYU1_G000441	PYU1_G005423	PYU1_G000944	PYU1_G008445	PYU1_G000044	PYU1_G003509
PYU1_G010011	PYU1_G000592	PYU1_G005240	PYU1_G001908	PYU1_G003618	PYU1_G001188	PYU1_G002744	PYU1_G000451	PYU1_G002034	PYU1_G000380	PYU1_G008058	PYU1_G000221	PYU1_G003231	PYU1_G005425	PYU1_G000946	PYU1_G002429	PYU1_G002949	PYU1_G003510
PYU1_G011355	PYU1_G002509		PYU1_G005524	PYU1_G009444	PYU1_G001784	PYU1_G005738	PYU1_G000454	PYU1_G002035	PYU1_G000534	PYU1_G013403	PYU1_G000344	PYU1_G003235	PYU1_G005426	PYU1_G001302		PYU1_G008359	PYU1_G003511
PYU1_G011496	PYU1_G002851		PYU1_G006401	PYU1_G009445	PYU1_G001930	PYU1_G007608	PYU1_G000455	PYU1_G002036	PYU1_G000535		PYU1_G000449	PYU1_G003236	PYU1_G005428	PYU1_G001422		PYU1_G012270	PYU1_G003512
PYU1_G012324	PYU1_G004015		PYU1_G006858	PYU1_G009446	PYU1_G001960	PYU1_G013569	PYU1_G000457	PYU1_G002038	PYU1_G000576		PYU1_G000579	PYU1_G003237		PYU1_G001547		PYU1_G012276	PYU1_G003514
PYU1_G001154	PYU1_G004031		PYU1_G006859	PYU1_G009447	PYU1_G002404		PYU1_G000459	PYU1_G002040	PYU1_G000956		PYU1_G000780	PYU1_G003238		PYU1_G001548		PYU1_G012277	PYU1_G003515
PYU1_G001511	PYU1_G004557		PYU1_G008142	PYU1_G009475	PYU1_G002444		PYU1_G000460	PYU1_G002041	PYU1_G001247		PYU1_G001826	PYU1_G003239		PYU1_G001549		PYU1_G012278	PYU1_G003516
PYU1_G001664	PYU1_G004796		PYU1_G010641	PYU1_G009674	PYU1_G004084		PYU1_G000472	PYU1_G002053	PYU1_G001255		PYU1_G001968	PYU1_G003859		PYU1_G004247		PYU1_G012289	PYU1_G003517
PYU1_G001850	PYU1_G005150		PYU1_G010739	PYU1_G011530	PYU1_G004927		PYU1_G000474	PYU1_G015022	PYU1_G001695		PYU1_G002202	PYU1_G006123		PYU1_G004248		PYU1_G012954	PYU1_G003518
PYU1_G003913	PYU1_G005157		PYU1_G012226	PYU1_G012166	PYU1_G005526		PYU1_G000475		PYU1_G002431		PYU1_G003686	PYU1_G009452				PYU1_G014359	PYU1_G003519
PYU1_G005219	PYU1_G005158		PYU1_G012524	PYU1_G012243	PYU1_G005588		PYU1_G000864		PYU1_G003795		PYU1_G003880	PYU1_G009607					PYU1_G003521
PYU1_G007028	PYU1_G005159			PYU1_G012244	PYU1_G005621		PYU1_G002320		PYU1_G003906		PYU1_G003932	PYU1_G009616					PYU1_G006723
PYU1_G009167	PYU1_G005160			PYU1_G014954	PYU1_G005670		PYU1_G002386		PYU1_G003947		PYU1_G004187	PYU1_G009618					PYU1_G007840
PYU1_G009474	PYU1_G005161			PYU1_G010033	PYU1_G005943		PYU1_G002387		PYU1_G003948		PYU1_G004288	PYU1_G010762					PYU1_G008278
PYU1_G009608	PYU1_G005162				PYU1_G005967		PYU1_G003737		PYU1_G003996		PYU1_G005032	PYU1_G010763					PYU1_G010519
PYU1_G009626	PYU1_G005163				PYU1_G006163		PYU1_G004678		PYU1_G004058		PYU1_G005033	PYU1_G011302					PYU1_G010520
PYU1_G009633	PYU1_G005940				PYU1_G007161		PYU1_G005401		PYU1_G004059		PYU1_G005227	PYU1_G014797					PYU1_G011184
PYU1_G010107	PYU1_G007373				PYU1_G008995		PYU1_G005628		PYU1_G005453		PYU1_G005358						PYU1_G011185
PYU1_G010718	PYU1_G007374				PYU1_G009112		PYU1_G006565		PYU1_G006071		PYU1_G005949						PYU1_G011186
PYU1_G012268	PYU1_G007375				PYU1_G010291		PYU1_G007588		PYU1_G006273		PYU1_G005997						PYU1_G011187
PYU1_G014190	PYU1_G007383				PYU1_G010753		PYU1_G007664		PYU1_G006274		PYU1_G006305						PYU1_G011188
PYU1_G014191	PYU1_G007386				PYU1_G010883		PYU1_G008071		PYU1_G008854		PYU1_G006602						PYU1_G011192
PYU1_G014193	PYU1_G007387				PYU1_G010884		PYU1_G008078		PYU1_G008858		PYU1_G007587						PYU1_G012985
PYU1_G014194	PYU1_G007388				PYU1_G010885		PYU1_G008761		PYU1_G009024		PYU1_G007786						PYU1_G012990
PYU1_G014195	PYU1_G007389				PYU1_G010979		PYU1_G008834		PYU1_G009045		PYU1_G008695						PYU1_G013170
PYU1_G015254	PYU1_G007395				PYU1_G011163		PYU1_G008837		PYU1_G009084		PYU1_G008845						PYU1_G014945
PYU1_G003309	PYU1_G007396				PYU1_G011486		PYU1_G008839		PYU1_G009085		PYU1_G009893						PYU1_G014957
PYU1_G003310	PYU1_G008227				PYU1_G011857		PYU1_G008880		PYU1_G009321		PYU1_G010232						PYU1_G015039
PYU1_G003315	PYU1_G009033				PYU1_G012464		PYU1_G009119		PYU1_G009560		PYU1_G010341
PYU1_G003882	PYU1_G009174				PYU1_G012519		PYU1_G009220		PYU1_G009658		PYU1_G010788
	PYU1_G009919				PYU1_G013685		PYU1_G009280		PYU1_G010242		PYU1_G010817
	PYU1_G009924						PYU1_G009284		PYU1_G010314		PYU1_G010841
	PYU1_G009930						PYU1_G009285		PYU1_G010634		PYU1_G011851
	PYU1_G009950						PYU1_G009891		PYU1_G011251		PYU1_G011896
	PYU1_G010311						PYU1_G010287		PYU1_G011253		PYU1_G012078
	PYU1_G011135						PYU1_G010707		PYU1_G011358		PYU1_G012323
	PYU1_G011136						PYU1_G010722		PYU1_G011925		PYU1_G012354
	PYU1_G011451.2						PYU1_G010723		PYU1_G011928		PYU1_G012474
	PYU1_G012254						PYU1_G010747		PYU1_G012242		PYU1_G012928
	PYU1_G012432						PYU1_G010748		PYU1_G012339		PYU1_G013115
	PYU1_G012515						PYU1_G010768		PYU1_G012963		PYU1_G013204
	PYU1_G012943						PYU1_G012249		PYU1_G014321		PYU1_G013355
	PYU1_G014529						PYU1_G013133		PYU1_G014373		PYU1_G013422
	PYU1_G015078						PYU1_G013314		PYU1_G015125		PYU1_G013906
	PYU1_G015079						PYU1_G013315		PYU1_G015126		PYU1_G014067
	PYU1_G015116						PYU1_G013330		PYU1_G015246		PYU1_G014707
	PYU1_G015121						PYU1_G013462		PYU1_G000242		PYU1_G014848
	PYU1_G015206						PYU1_G013502		PYU1_G000243		PYU1_G004089
	PYU1_G015242						PYU1_G013643		PYU1_G000285		PYU1_G013434
							PYU1_G013690		PYU1_G000340		PYU1_G014187
							PYU1_G013691		PYU1_G000346
							PYU1_G013845		PYU1_G000347
							PYU1_G013990		PYU1_G000348
							PYU1_G014292		PYU1_G000349
							PYU1_G014698		PYU1_G000350
									PYU1_G000351
									PYU1_G000352
									PYU1_G000353
									PYU1_G000409
									PYU1_G000420
									PYU1_G000421
									PYU1_G000422
									PYU1_G000427
									PYU1_G000429
									PYU1_G000430
									PYU1_G000431
									PYU1_G001307
									PYU1_G003200
									PYU1_G003230
									PYU1_G003889
									PYU1_G003902
									PYU1_G004454
									PYU1_G004455
									PYU1_G004456
									PYU1_G004457
									PYU1_G004750
									PYU1_G004868
									PYU1_G006213
									PYU1_G006217
									PYU1_G007191
									PYU1_G007233
									PYU1_G008334
									PYU1_G008540
									PYU1_G008926
									PYU1_G008977
									PYU1_G008978
									PYU1_G008979
									PYU1_G008997
									PYU1_G008998
									PYU1_G009003
									PYU1_G009005
									PYU1_G009043
									PYU1_G009044
									PYU1_G009564
									PYU1_G009565
									PYU1_G009569
									PYU1_G009570
									PYU1_G009573
									PYU1_G010941
									PYU1_G011821
									PYU1_G012197
									PYU1_G012326
									PYU1_G013046
									PYU1_G013057
									PYU1_G013173
									PYU1_G013954
									PYU1_G013955
									PYU1_G013956
									PYU1_G013957
									PYU1_G014754
									PYU1_G014819
									PYU1_G014828
									PYU1_G014829
									PYU1_G015179

## Sheet: M_oryzae
APC	AAAP	AMT	CTL	DAACS	DMT	ENT	GPH	MFS	MPP	MC	MOP	NCS	POT	SSS	SulP
MGG_00289	MGG_01921	MGG_00537	MGG_07192	MGG_07639	MGG_05219	MGG_05184	MGG_03430	MGG_00010	MGG_00968	MGG_00489	MGG_03123	MGG_00158	MGG_04934	MGG_03721	MGG_04126
MGG_02072	MGG_02464	MGG_04576	MGG_13186		MGG_05631		MGG_04371	MGG_00018	MGG_08637	MGG_00917	MGG_04182	MGG_04864	MGG_08258	MGG_04385	MGG_04433
MGG_02899	MGG_03101	MGG_05526			MGG_08858		MGG_13086	MGG_00054		MGG_01051	MGG_10534	MGG_04868	MGG_08620	MGG_09063	MGG_04640
MGG_04216	MGG_06542				MGG_05899			MGG_00144		MGG_01072		MGG_05830	MGG_13669		MGG_09838
MGG_05107	MGG_06782				MGG_06336			MGG_00201		MGG_01493		MGG_07878			MGG_10251
MGG_05128	MGG_07178				MGG_03181			MGG_00204		MGG_01584		MGG_07957			MGG_15133
MGG_06036	MGG_08426				MGG_04030			MGG_00275		MGG_02370		MGG_08002
MGG_07485	MGG_08827				MGG_06323			MGG_00416		MGG_02974
MGG_07606	MGG_13963				MGG_06694			MGG_00419		MGG_03216
MGG_08129	MGG_14203				MGG_11246			MGG_00606		MGG_03224
MGG_08548					MGG_03957			MGG_00846		MGG_03247
MGG_09472					MGG_09833			MGG_00897		MGG_03479
MGG_11062					MGG_13208			MGG_01301		MGG_03553
MGG_11327					MGG_13948			MGG_01304		MGG_03564
MGG_13334								MGG_01417		MGG_03631
MGG_13659								MGG_01425		MGG_03974
MGG_13798								MGG_01485		MGG_04103
MGG_14937								MGG_01511		MGG_04483
MGG_02328								MGG_01516		MGG_04662
MGG_03103								MGG_01568		MGG_05158
MGG_06616								MGG_01634		MGG_05623
MGG_12861								MGG_01778		MGG_06141
MGG_04043								MGG_01874		MGG_06193
MGG_03861								MGG_01877		MGG_06332
MGG_08670								MGG_01883		MGG_06405
MGG_15020								MGG_01931		MGG_06656
MGG_14115								MGG_02002		MGG_07066
MGG_11611								MGG_02093		MGG_07201
MGG_01385								MGG_02119		MGG_07489
MGG_09049								MGG_02167		MGG_07616
								MGG_02204		MGG_09441
								MGG_02315		MGG_09906
								MGG_02319		MGG_10492
								MGG_02475		MGG_11577
								MGG_02722		MGG_11878
								MGG_02724		MGG_13428
								MGG_02840		MGG_14680
								MGG_03102		MGG_05310
								MGG_03118
								MGG_03124
								MGG_03205
								MGG_03298
								MGG_03360
								MGG_03409
								MGG_03411
								MGG_03427
								MGG_03465
								MGG_03491
								MGG_03557
								MGG_03640
								MGG_03701
								MGG_03713
								MGG_03820
								MGG_03836
								MGG_03843
								MGG_04099
								MGG_04153
								MGG_04158
								MGG_04230
								MGG_04298
								MGG_04329
								MGG_04357
								MGG_04511
								MGG_04850
								MGG_04893
								MGG_04897
								MGG_04927
								MGG_05085
								MGG_05309
								MGG_05413
								MGG_05435
								MGG_05649
								MGG_05710
								MGG_05723
								MGG_05739
								MGG_05833
								MGG_05843
								MGG_05847
								MGG_05979
								MGG_06032
								MGG_06240
								MGG_06605
								MGG_06644
								MGG_06661
								MGG_06794
								MGG_06828
								MGG_06870
								MGG_06980
								MGG_07062
								MGG_07296
								MGG_07366
								MGG_07428
								MGG_07444
								MGG_07498
								MGG_07595
								MGG_07597
								MGG_07709
								MGG_07725
								MGG_07802
								MGG_07808
								MGG_07843
								MGG_07859
								MGG_07882
								MGG_07885
								MGG_07968
								MGG_07980
								MGG_08017
								MGG_08060
								MGG_08369
								MGG_08384
								MGG_08656
								MGG_08760
								MGG_08770
								MGG_08786
								MGG_09076
								MGG_09193
								MGG_09401
								MGG_09440
								MGG_09502
								MGG_09674
								MGG_09735
								MGG_09758
								MGG_09972
								MGG_09976
								MGG_10046
								MGG_10112
								MGG_10131
								MGG_10147
								MGG_10255
								MGG_10289
								MGG_10316
								MGG_10328
								MGG_10363
								MGG_10439
								MGG_10469
								MGG_10563
								MGG_10598
								MGG_10702
								MGG_10869
								MGG_10881
								MGG_10893
								MGG_10896
								MGG_10938
								MGG_11132
								MGG_11530
								MGG_11713
								MGG_11786
								MGG_11820
								MGG_11919
								MGG_12221
								MGG_12229
								MGG_12231
								MGG_12385
								MGG_12388
								MGG_12612
								MGG_12650
								MGG_12817
								MGG_13016
								MGG_13192.2
								MGG_13286
								MGG_13338
								MGG_13442
								MGG_13793
								MGG_13866
								MGG_14367
								MGG_14548
								MGG_14818
								MGG_14888
								MGG_14928
								MGG_15047
								MGG_15057
								MGG_15060
								MGG_15182
								MGG_15183
								MGG_15273
								MGG_15331
								MGG_15411
								MGG_15435
								MGG_15438
								MGG_15441
								MGG_00040
								MGG_00045
								MGG_00085
								MGG_00346
								MGG_00464
								MGG_01373
								MGG_01390
								MGG_01439
								MGG_01446
								MGG_02346
								MGG_02530
								MGG_02783
								MGG_03299
								MGG_03341
								MGG_03620
								MGG_04225
								MGG_04234
								MGG_04372
								MGG_04657
								MGG_04780
								MGG_04888
								MGG_05363
								MGG_05600
								MGG_05722
								MGG_05889
								MGG_05929
								MGG_05941
								MGG_05946
								MGG_06203
								MGG_06777
								MGG_07157
								MGG_07546
								MGG_07691
								MGG_07779
								MGG_07844
								MGG_08266
								MGG_08446
								MGG_08617
								MGG_08776
								MGG_08891
								MGG_08937
								MGG_08950
								MGG_09307
								MGG_09607
								MGG_09680
								MGG_09728
								MGG_09778
								MGG_09827
								MGG_09852
								MGG_09859
								MGG_10145
								MGG_10287
								MGG_10293
								MGG_10309
								MGG_10508
								MGG_10519
								MGG_10530
								MGG_10707
								MGG_10816
								MGG_10916
								MGG_11876
								MGG_12988
								MGG_13562
								MGG_13651
								MGG_13930
								MGG_14136
								MGG_14868
								MGG_14891
								MGG_15388
